# Supplementary material for: Novel Chloroflexi genomes from the deepest ocean reveal metabolic strategies for the adaptation to deep-sea habitats
Source: Microbiome. 2022 May 10;10:75. doi: 10.1186/s40168-022-01263-6 (PMC9088039; doi:10.1186/s40168-022-01263-6)
Supplement: Supplementary file 3 — Additional file 2. Supplementary tables. [file 40168_2022_1263_MOESM3_ESM.xlsx]

## Sheet: Table S1 All MAGs
Table S1 Summary of 62 Chloroflexi MAGs retreived in this study. The clustering was based on phylogenomic analysis and bulded MAGs are the representatives of each cluster after dereplication using 99% ANI values as threshold.
Metagenomic assembled genomes (MAGs)	Clustering	Completeness(%)	Contamination (%)	Contig no.	N50	GC%	CDS no.	Estimated genome size (Mbp)
MT3_19	cluster 1	85.45	4.55	161	26563	58.6546	2339	2.88362
MT9_14	cluster 1	84.55	3.64	147	26681	58.7214	2328	2.92123
MT2_15	cluster 1	86.36	4.55	166	23851	58.7082	2305	2.7931
MT5_24	cluster 1	86.36	4.55	141	27914	58.6657	2328	2.85215
MT6_15	cluster 1	87.27	3.64	168	28622	58.6356	2397	2.85251
MT7_15	cluster 1	87.27	4.55	148	27943	58.7343	2295	2.7923
MT1_34	cluster 1	87.27	4.55	185	21178	58.7502	2236	2.69336
MT2_26	cluster 2	70.98	0	260	6997	65.7508	1709	2.28814
MT9_32	cluster 2	87.79	0.2	245	10097	65.4725	2034	2.23302
MT4_27	cluster 2	89.96	0.31	215	11655	65.6915	1934	2.05015
MT7_26	cluster 2	90.26	1.57	232	10893	65.472	2054	2.18501
MT8_24	cluster 2	88.04	0.72	237	9204	65.4325	1891	2.06269
MT6_27	cluster 2	87.76	0	222	12641	65.6384	1968	2.16208
MT3_31	cluster 2	86.8	1.08	232	11013	65.6386	1941	2.15179
MT5_37	cluster 2	85.01	0.99	234	10988	65.5859	1957	2.20569
MT1_62	cluster 2	60.2	0	277	5682	65.7036	1489	2.33581
MT1_74	cluster 3	51.38	0.61	255	4033	65.2906	1016	1.98304
MT1_49	cluster 4	60.51	3.08	400	5039	62.8272	2008	3.1759
MT4_29	cluster 4	54.89	2.18	365	4785	62.5833	1770	3.08868
MT2_28	cluster 4	55.96	3.17	351	4690	62.6187	1699	2.85239
MT5_44	cluster 5	67.62	1.19	314	5199	65.5765	1512	2.2874
MT9_31	cluster 6	65.02	2.18	414	4894	58.8148	1857	3.10283
MT7_24	cluster 6	69.97	3.17	403	5414	58.8735	1886	2.92036
MT5_40	cluster 6	66.01	0.2	359	5030	58.7635	1610	2.61304
MT8_28	cluster 6	60.73	1.19	336	4713	58.7604	1446	2.61953
MT1_40	cluster 6	72.11	2.18	414	5516	58.8216	1969	2.97194
MT6_35	cluster 6	52.48	2.09	299	4360	58.7942	1233	2.45845
MT3_36	cluster 6	58.68	1.1	324	4412	58.7512	1308	2.41556
MT4_37	cluster 6	61.72	1.08	497	7842	59.6506	1124	1.95076
MT9_49	cluster 7	51.53	2.38	257	4378	69.2178	1189	2.15929
MT8_34	cluster 7	52.62	0	467	8802	59.6682	1199	2.16428
MT6_44	cluster 7	51.99	0	486	7270	59.5728	1031	1.8497
MT2_40	cluster 7	52.07	2.2	253	4319	69.4451	1108	2.06703
MT8_11	cluster 8	89.08	0.2	289	12718	58.7486	2351	3.02717
MT3_17	cluster 8	94.47	0.33	286	11209	58.7414	2195	2.65083
MT6_9	cluster 8	89.52	0	277	13146	58.7114	2362	2.98714
MT7_12	cluster 8	92.49	0.31	282	12200	58.6972	2362	2.88299
MT4_15	cluster 8	92.49	0.99	279	12388	58.7702	2287	2.84696
MT5_17	cluster 8	86.55	2.18	282	11690	58.707	2303	3.05458
MT2_13	cluster 8	92.99	0	275	13301	58.7857	2237	2.74012
MT1_27	cluster 8	89.52	0.2	312	10671	58.7242	2275	2.92809
MT9_9	cluster 8	93.04	1.19	275	13056	58.7315	2354	2.88385
MT1_63	cluster 9	56.4	2.97	296	4939	59.8244	1319	2.45578
MT8_3	cluster 10	84.82	0.5	269	4282	69.3069	3237	4.02923
MT1_8	cluster 10	86.19	0.99	469	8912	59.6497	3167	3.87298
MT7_4	cluster 10	82.84	0.5	261	4369	58.7367	3087	3.91307
MT9_2	cluster 10	84.82	2.67	426	5428	60.4098	3137	3.85882
MT5_7	cluster 10	75.8	0.99	521	6512	59.5947	2976	4.08035
MT2_3	cluster 10	85.7	0	472	8580	59.612	3150	3.89925
MT4_3	cluster 10	82.84	1.49	277	4252	58.5806	3144	4.01632
MT3_4	cluster 10	85.22	2.67	497	8505	59.6069	3315	4.08176
MT6_4	cluster 10	78.44	0.69	241	3856	69.2936	2966	3.95974
MT6_13	cluster 11	84.77	0.11	425	6857	60.3428	2430	2.98791
MT5_23	cluster 11	78.55	1.98	397	7270	60.4255	2389	3.15554
MT3_12	cluster 11	90.02	1.49	404	7441	60.2879	2556	2.95452
MT9_23	cluster 11	72.59	1.1	505	7672	59.5702	2114	2.98919
MT2_12	cluster 11	82.42	2.48	383	7823	60.4617	2478	3.1615
MT1_32	cluster 11	81.56	1.82	396	7100	60.4886	2301	2.97258
MT7_17	cluster 11	73.34	0.99	410	6034	60.4237	2209	3.09629
MT1_55	cluster 12	73.57	0	386	4544	59.2583	1683	2.33258
MT4_14	cluster 13	86.3	1.98	408	7529	60.3644	2572	3.05387
MT8_16	cluster 13	71.37	0.09	419	6144	60.428	2264	3.25265

## Sheet: Table S2 Reference genomes
Table S2 Detailed information of the reference genomes that were involved in the final phylogenomic tree in Fig. 2.
Labelled names on the tree	Genome information	Conventional classfication	Classfication in GTDB	Isolation source	Isolation area	Water depth	Latitude and longitude
Ionian_Sea-3500m	GCA_002816585.1_SAR202_cluster_bacterium_Io17-Chloro-G6	SAR202 GroupIII	c__Dehalococcoidia;o__UBA3495;f__UBA3495;g__UBA9611;s__UBA9611	Seawater	Italy: Ionian Sea	3500m	36.61 N 17.97 E
Aegean_Sea-600m	GCA_002816945.1_SAR202_cluster_bacterium_Ae2-Chloro-G3		c__Dehalococcoidia;o__UBA3495;f__UBA3495;g__UBA9611;s__UBA9611	Seawater	Greece:Aegean Sea	600m	38.82 N 25.26 E
South_Pacific_Ocean	GCA_002722025.1_Chloroflexi_bacterium		c__Dehalococcoidia;o__UBA3495;f__UBA3495;g__UBA9611;s__UBA9611	Seawater	Pacific Ocean: South Pacific Ocean	5m-1000m;mixed	N.A.
South_Pacific_Ocean-350m	GCA_009392375.1_SAR202_cluster_bacterium		c__Dehalococcoidia;o__UBA3495;f__UBA3495;g__UBA9611;s__UBA9611	Seawater	Pacific Ocean: South Pacific Ocean	350m	16.95 S 100.67 W
North_Pacific_Ocean-375m	GCA_009391395.1_SAR202_cluster_bacterium		c__Dehalococcoidia;o__UBA3495;f__UBA3495;g__UBA9611;s__UBA9611	Seawater	Pacific Ocean: North Pacific Ocean	375m	14.20 N 116.64 W
Mariana_Trench-200m	GCA_009391325.1_SAR202_cluster_bacterium_AD-802-F09_MRT_200m		c__Dehalococcoidia;o__UBA3495;f__UBA3495;g__UBA9611;s__	Seawater	Mariana Trench	200m	11.37 N 142.43 E
North_Pacific_Ocean-4004m	GCA_002817285.1_SAR202_cluster_bacterium_MP-NPac-SRR3961935-G1		c__Dehalococcoidia;o__UBA3495;f__UBA3495;g__UBA9611;s__UBA9611	Seawater	Pacific Ocean:East of Hawaii, North Pacific Ocean	4004m	18.04 N 133.26 W
South_Indian_Ocean-4000m	GCA_002817235.1_SAR202_cluster_bacterium_MP-SInd-SRR3963457-G1		c__Dehalococcoidia;o__UBA3495;f__UBA3495;g__UBA9611;s__UBA9611	Seawater	Indian Ocean:South Indian Ocean	4000m	30.33 S 103.31 E
Ionian_Sea-3500m	GCA_002817135.1_SAR202_cluster_bacterium_Io17-Chloro-G8		c__Dehalococcoidia;o__UBA3495;f__UBA3495;g__UBA9611;s__UBA9611	Seawater	Italy: Ionian Sea	3500m	36.61 N 17.97 E
South_Atlantic_Ocean-3199m	GCA_002817125.1_SAR202_cluster_bacterium_MP-SAtl-SRR3965592-G1		c__Dehalococcoidia;o__UBA3495;f__UBA3495;g__UBA9611;s__UBA9611	Seawater	Atlantic Ocean:South Atlantic Ocean	3199m	26.91 S 21.43 W
Mariana_Back-Arc_Basin-3277m	GCA_003973625.1_Chloroflexi_bacterium		c__Dehalococcoidia;o__UBA3495;f__UBA3495;g__UBA9611;s__UBA9611	Seawater	Pacific Ocean: Mariana Back-Arc Basin vent fields	3275m	16.96 N 144.87 E
Mariana_Trench-7126m	GWHAACK00000000.genome		c__Dehalococcoidia;o__UBA3495;f__UBA3495;g__UBA9611;s__	Seawater	Mariana Trench	7126m	10.77 N 141.76 E
Mariana_Trench-7126m	GWHAACF00000000.genome		c__Dehalococcoidia;o__UBA3495;f__UBA3495;g__UBA11650;s__	Seawater	Mariana Trench	7162m	10.77 N 141.76 E
South_Atlantic_Ocean-3199m	GCA_002817175.1_SAR202_cluster_bacterium_MP-SAtl-SRR3965592-G2		c__Dehalococcoidia;o__UBA3495;f__UBA3495;g__UBA11650;s__UBA11650	Seawater	Atlantic Ocean:South Atlantic Ocean	3199m	26.91 S 21.43 W
Ionian_Sea-3500m	GCA_002816675.1_SAR202_cluster_bacterium_Io17-Chloro-G9		c__Dehalococcoidia;o__UBA3495;f__UBA3495;g__Io17-Chloro-G2;s__	Seawater	Ionian sea	3500m	36.61 N 17.97 E
Mediterranean_Sea-5m	GCA_002238825.1_SAR202_cluster_bacterium_bin87		c__Dehalococcoidia;o__UBA3495;f__UBA3495;g__Bin87;s__Bin87	Seawater	Slovenia: Marine Biology Station Piran;Mediterranean Sea near Piran, Slovenia	5m	45.52 N 13.57 E
Mariana_Trench-500m	GCA_009391275.1_SAR202_cluster_bacterium_AD-804-J14_MRT_500m		c__Dehalococcoidia;o__UBA3495;f__GCA-2712585;g__;s__	Seawater	Mariana Trench	500m	11.37 N 142.43 E
Ogasawara_Trench-754m	GCA_009391235.1_SAR202_cluster_bacterium_AC-409-J13_OGT_754m		c__Dehalococcoidia;o__UBA3495;f__GCA-2712585;g__;s__	Seawater	Ogasawara Trench	754m	29.15 N 142.80 E
Mariana_Trench-200m	GCA_009391345.1_SAR202_cluster_bacterium_AD-802-E10_MRT_200m	Unclassfied	c__Dehalococcoidia;o__UBA1127;f__;g__;s__	Seawater	Mariana Trench	200m	11.37 N 142.43 E
Ogasawara_Trench-505m	GCA_009391225.1_SAR202_cluster_bacterium_AC-647-N09_OGT_505m	SAR202 GroupV	c__Dehalococcoidia;o__UBA2985;f__UBA2985;g__;s__	Seawater	Ogasawara Trench	505m	29.15 N 142.80 E
South_Pacific_Ocean	GCA_002717565.1_Chloroflexi_bacterium	SAR202 GroupIV	c__Dehalococcoidia;o__GCA-2717565;f__GCA-2717565;g__GCA-2717565;s__GCA-2717565	Seawater	Pacific Ocean: South Pacific Ocean;SP4360	5-1000m;mixed	N.A.
SAR202 bacterium	GCA_002816705.1_SAR202_cluster_bacterium_Casp-Chloro-G4	SAR202 cluster	c__Dehalococcoidia;o__SAR202;f__UBA11138;g__Casp-Chloro-G4;s__Casp-Chloro-G4	Seawater	Iran: Caspian Sea near Babolsar	mixed	36.51 N 52.36 E
Mariana_Trench-7126m	GWHAABZ00000000.genome		c__Dehalococcoidia;o__SAR202;f__UBA11138;g__UBA1123;s__	Seawater	Mariana Trench	7126m	10.77 N 141.76 E
Mariana_Trench-200m	GCA_009391305.1_SAR202_cluster_bacterium_AD-802-K11_MRT_200m	SAR202 GroupII	c__Dehalococcoidia;o__SAR202;f__UBA826;g__GCA-002712965;s__	Seawater	Mariana Trench	200m	11.37 N 142.43 E
Ogasawara_Trench-505m	GCA_009391195.1_SAR202_cluster_bacterium_AC-647-P02_OGT_505m		c__Dehalococcoidia;o__SAR202;f__UBA826;g__GCA-002712965;s__	Seawater	Ogasawara Trench	505m	29.15 N 142.80 E
North_Pacific_Ocean-650m	GCA_009392115.1_SAR202_cluster_bacterium	SAR202 GroupI	c__Dehalococcoidia;o__UBA1151;f__Bin127;g__UBA9455;s__UBA9455	Seawater	Pacific Ocean: North Pacific Ocean	650m	35.27 N -127.73 E
Mariana_Trench-200m	GCA_009391295.1_SAR202_cluster_bacterium_AD-802-L14_MRT_200m		c__Dehalococcoidia;o__UBA1151;f__Bin127;g__GCA-002725925;s__	Seawater	Mariana Trench	200m	11.37 N 142.43 E
South_Pacific_Ocean	GCA_002719775.1_Chloroflexi_bacterium	SAR202 GroupVII	c__Dehalococcoidia;o__UBA2963;f__GCA-2719775;g__GCA-2719775;s__GCA-2719775	Seawater	Pacific Ocean: South Pacific Ocean;SP319	5-1000m;mixed	N.A.
Japan_Trench-193m	GCA_009391365.1_SAR202_cluster_bacterium_AD-493-K16_JPT_193m	SAR202 GroupVI	c__Dehalococcoidia;o__UBA6952;f__QGNO01;g__QGNO01;s__	Seawater	Japan Trench	193m	36.07 N 142.73 E
Beaufort_Sea	GCA_003228195.2_Chloroflexi_bacterium		c__Dehalococcoidia;o__UBA6952;f__QGNO01;g__QGNO01;s__QGNO01	Seawater	Arctic Ocean:Beaufort Sea		75.24 N 150.07 W
Dehalococcoidia bacterium	GCA_009693015.1_Dehalococcoidia_bacterium	Dehalococcoidia	c__Dehalococcoidia;o__;f__;g__;s__	Freshwater	Russia: Lake Baikal		51.79 N 104.94 E
Dehalococcoides mccartyi	GCA_000011905.1_Dehalococcoides_mccartyi_195		c__Dehalococcoidia;o__Dehalococcoidales;f__Dehalococcoidaceae;g__Dehalococcoides;s__Dehalococcoides	N.A.	N.A.	N.A.	N.A.
Hydrothermal_sediment-2770m	GCA_003228685.1_Chloroflexi_bacterium	Unclassfied	c__Dehalococcoidia;o__SM23-28-2;f__RBG-16-68-14;g__SZUA-185;s__SZUA-185	Marine hydrothermal sulfide sediment TVG13	Atlantic Ocean: Mid-Atlantic Ridge, Guaymas Basin, Black smoker hydrothermal vent;marine hydrothermal sulfide sediment TVG13 of 2770m	2770m	15.16 S 13.35 W
Soil	GCA_001796995.1_Chloroflexi_bacterium_RBG_16_68_14		c__Dehalococcoidia;o__SM23-28-2;f__RBG-16-68-14;g__RBG-16-68-14;s__RBG-16-68-14	Rifle background sediment; well D04 at 16ft depth	USA: Rifle, CO;Rifle background sediment; well D04 at	4m	39.54 N 107.78 W
Columbia_hot_spring_sediment	GCA_011330885.1_Chloroflexi_bacterium		c__Dehalococcoidia;o__SM23-28-2;f__;g__;s__	Hot spring sediment	Canada: British Columbia;hot spring sediment	2770 m	60.20 N 125.51 W
Hydrothermal_sediment	GCA_003647885.1_Chloroflexi_bacterium		c__Dehalococcoidia;o__SM23-28-2;f__RBG-16-64-32;g__;s__	Marine sediment; 0-3cm	Mexico: Guaymas Basin, Gulf of California;deep-sea hydrothermal vent sediments from dive 4567_28 depth 0-3 cm	N.A.	27.01 N 111.41 W
Mariana_Trench-7939m	GCA_004356475.1_Chloroflexi_bacterium	Anaerolineae	c__Anaerolineae;o__Anaerolineales;f__;g__;s__	Marine sediment;0-1cm	Pacific Ocean	7939m	12.48 N 144.86 E
Anaerolineales bacterium	GCA_004376895.1_Anaerolineales_bacterium		c__Anaerolineae;o__Anaerolineales;f__;g__;s__	Deep sea sediments associated with petroleum seepage	Atlantic Ocean	3000m	27.43 N 86.01 W
Anaerolineales bacterium	GCA_004376465.1_Anaerolineales_bacterium		c__Anaerolineae;o__Anaerolineales;f__;g__;s__	Deep sea sediments associated with petroleum seepage	Atlantic Ocean	3000 m	26.28 N 86.81 W
Longilinea arvoryzae	GCA_001050235.2_Longilinea_arvoryzae		c__Anaerolineae;o__Anaerolineales;f__Anaerolineaceae;g__Longilinea;s__Longilinea	Paddy field soil	Japan:Niigata, Nagaoka	N.A.	N.A.
Litorilinea aerophila	GCA_006569185.1_Litorilinea_aerophila	Caldilineae	c__Anaerolineae;o__Caldilineales;f__Caldilineaceae;g__Litorilinea;s__Litorilinea	Marine intertidal hot spring	Iceland: Reykjanes peninsula, Isafjardardjup	N.A.	N.A.
Chloroflexus islandicus	GCA_001650695.1_Chloroflexus_islandicus	Chloroflexia	c__Chloroflexia;o__Chloroflexales;f__Chloroflexaceae;g__Chloroflexus;s__Chloroflexus	Water-sand suspension from geyser Strokkur	Iceland	N.A.	N.A.
Nitrolancea hollandica Lb	GCA_000297255.1_Nitrolancea_hollandica_Lb	Thermomicrobia	c__Chloroflexia;o__Thermomicrobiales;f__Thermomicrobiaceae;g__Nitrolancea;s__Nitrolancea	N.A.	N.A.	N.A.	N.A.
Thermogemmatispora aurantia	GCA_008974285.1_Thermogemmatispora_aurantia	Ktedonobacteria	c__Ktedonobacteria;o__Ktedonobacterales;f__Ktedonobacteraceae;g__Thermogemmatispora;s__	Soil	Japan:Miyagi, Onikobe	N.A.	38.08 N 140.44 E
UBA12225	GCA_003670395.1_Chloroflexi_bacterium	TK10	c__UBA2235;o__UBA12225;f__UBA12225;g__UBA12225;s__UBA12225	Freshwater lake, 80 m depth	Switzerland: Lake Zurich	80m	47.30 N 8.57 E

## Sheet: Table S3 17 MAGs
Table S3 Detailed taxonomy of the 17 representative MAGs and their cloest genomes in public database. The taxonomy of the MAGs were determined based on GTDB toolkits. Novelty of the MAGs were determined based on the classification results from GTDB toolkits.
								Method for Novelty determination
MAGs	Class	Order	Family	Genus	Species	Novelty	RED value
MT6_15	Anaerolinea	Anaerolineales	_	_	_	novel family	0.67	Phylogenomic tree topology
MT4_27	Dehalococcoidia	SM23-28-2	RBG-16-64-32	_	_	novel genus	0.78	Tree topology + RED value
MT1_74	Dehalococcoidia	SM23-28-2	RBG-16-64-32	_	_	novel genus	0.83	Tree topology + RED value
MT1_49	Dehalococcoidia	SM23-28-2	RBG-16-64-32	SZUA-185	_	novel species	0.97	Tree topology + RED value
MT4_29	Dehalococcoidia	SM23-28-2	RBG-16-64-32	SZUA-185	_		0.96	Tree topology + RED value
MT5_44	Dehalococcoidia	_	_	_	_	novel order	0.52	Tree topology + RED value
MT5_40	Dehalococcoidia	SAR202	UBA11138	Casp-Chloro-G4	_	novel species	0.92	Tree topology + RED value
MT9_49	Dehalococcoidia	UBA2963	UBA2963	_	_	novel genus	0.76	Tree topology + RED value
MT2_40	Dehalococcoidia	UBA2963	UBA2963	_	_		0.76	Tree topology + RED value
MT6_44	Dehalococcoidia	UBA2963	UBA2963	_	_		0.76	Tree topology + RED value
MT8_34	Dehalococcoidia	UBA2963	UBA2963	_	_		0.76	Tree topology + RED value
MT2_13	Dehalococcoidia	UBA1151	Bin127	UBA1328	_	novel species	0.94	Tree topology + RED value
MT1_63	Dehalococcoidia	UBA3495	UBA3495	lo17-Chloro-G2	_	novel species	0.89	Tree topology + RED value
MT2_3	Dehalococcoidia	UBA3495	UBA3495	_	_	novel genus	0.89	Tree topology + RED value
MT6_13	Dehalococcoidia	UBA3495	UBA3495	UBA9611	_	novel species	0.96	Phylogenomic tree topology
MT1_55	Dehalococcoidia	UBA3495	UBA3495	UBA9611	_	novel species	0.96	Phylogenomic tree topology
MT4_14	Dehalococcoidia	UBA3495	UBA3495	UBA9611	_	novel species	0.96	Phylogenomic tree topology

## Sheet: Table S4 Protologues
Table S4 Protologues for newly named Candidatus taxa.
Species name	Candidatus Hastsouella hadalis	Candidatus Dehalosedimentum haloalkanolyticum	Candidatus Dehaloaerobium marianense	Candidatus Dehaloaromaticum marinum	Candidatus Dehalovulgatia sulfonica	Candidatus Dehalovulgatia fluoreniphila
Genus name	Candidatus Hastsouella	Candidatus Dehalosedimentum	Candidatus Dehaloaerobium	Candidatus Dehaloaromaticum	Candidatus Dehalovulgatia	Candidatus Dehalovulgatia
Specific epithet	hadalis	haloalkanolyticum	marianense	marinum	sulfonica	fluoreniphila
Genus etymology	Hast.sou.el' la. L. fem. dim. suff. -ella, diminutive ending; N.L. fem. dim. n. Hastsouella, arbitrarily formed name from the acronym of the Hadal Science and Technology Research Centre in Shanghai Ocean University (HAST-SOU).	De.ha.lo. sed.i.men' tum. L. prep. de, away, off; N.L. pref. halo-, halogen; L. neut. n. sedimentum, a settling, subsidence; N.L. neut. n. Dehalosedimentum, a dehalogenation bacterium living in deep sea sediment.	De.ha.lo. a.e.ro'bi.um. L. prep. de, away, off; N.L. pref. halo-, halogen; Gr. masc. n. aêr, air; Gr. masc. n. bios, life; N.L. neut. n. Dehaloaerobium, a bacterium performing dehalogenation processes under aerobic conditions.	De.ha.lo.a.ro.ma'ti.cum. L. prep. de, away, off; N.L. pref. halo-, halogen; L. neut. n. aromaticum, aromatic compounds; N.L. neut. n. Dehaloaromaticum, a bacterium degrading halogenated and aromatic compounds.	De.ha.lo.vul.ga.ti. a. L. prep. de, away, off; N.L. pref. halo-, halogen; L. masc. part. adj. vulgatus, common; N.L. fem. n. Dehalovulgatia, a bacterium performing dehalogenation and widespread in the ocean.	De.ha.lo.vul.ga.ti. a. L. prep. de, away, off; N.L. pref. halo-, halogen; L. masc. part. adj. vulgatus, common; N.L. fem. n. Dehalovulgatia, a bacterium performing dehalogenation and widespread in the ocean.
Species etymology	ha.da'lis. N.L. masc./fem. adj. hadalis, hadal of or relating to the deepest regions of the ocean (from Greek Háidēs)	Ha.lo. al.ka.no.ly'ti.cum. N.L. pref. halo-, halogen; N.L. neut. n. alkanum, alkane; N.L. adj. lyticus -a -um, able to loose, able to dissolve; N.L. neut. adj. haloalkanolyticum, haloalkane dissolving or haloalkane digesting.	ma.ri.an.en'se. N.L. neut. adj. marianense, of or pertaining to the Mariana Trench	ma.ri'num. L. neut. adj. marinum, of the sea	sul.fo'ni.ca. N.L. fem. adj. sulfonica, pertaining to sulfonate	flu.o.re.ni'phi.la. N.L. neut. n. fluorenum, fluorene; N.L. fem. adj. suff. -phila, friend, loving; from Gr. fem. adj. philê, loving; N.L. fem. adj. fluoreniphila, fluorene-loving
Type species of the genus	Candidatus Hastsouella hadalis	Candidatus Dehalosedimentum haloalkanolyticum	Candidatus Dehaloaerobium marianense	Candidatus Dehaloaromaticum marinum	Candidatus Dehalovulgatia sulfonica	Candidatus Dehalovulgatia fluoreniphila
Genus status	gen. nov.	gen. nov.	GTDB genus UBA1328	gen. nov.	GTDB genus UBA9611	GTDB genus UBA9611
Species status	sp. nov.	sp. nov.	sp. nov.	sp. nov.	sp. nov.	sp. nov.
Designation of the type MAG	MT 6_15	MT 4_27	MT2_13	MT2_3	MT6_13	MT4_14
MAG accession	SAMN17525774	SAMN17525762	SAMN17525748	SAMN17525752	SAMN17525773	SAMN17525760
Genome status	Draft	Draft	Draft	Draft	Draft	Draft
Genome size	2.85 Mbp	2.05 Mbp	2.74 Mbp	3.90 Mbp	2.99 Mbp	3.05 Mbp
GC %	0.5864	0.6569	0.5879	0.5961	0.6034	0.6036
Country of origin	China	China	China	China	China	China
Region of origin	Pacific Ocean, the Mariana Trench	Pacific Ocean, the Mariana Trench	Pacific Ocean, the Mariana Trench	Pacific Ocean, the Mariana Trench	Pacific Ocean, the Mariana Trench	Pacific Ocean, the Mariana Trench
Source of sample	Sediment	Sediment	Sediment	Sediment	Sediment	Sediment
Sampling date (dd/mm/yy)	25/12/2016	25/12/2016	25/12/2016	25/12/2016	25/12/2016	25/12/2016
Geographic location	The "Challenger Deep" of the Mariana Trench	The "Challenger Deep" of the Mariana Trench	The "Challenger Deep" of the Mariana Trench	The "Challenger Deep" of the Mariana Trench	The "Challenger Deep" of the Mariana Trench	The "Challenger Deep" of the Mariana Trench
Assembly	1 sample	1 sample	1 sample	1 sample	1 sample	1 sample
Sequencing technology	BGIseq 500	BGIseq 500	BGIseq 500	BGIseq 500	BGIseq 500	BGIseq 500
Binning software used	MetaBAT v. 2.12.1, CONCOCT v. 1.0.0 and Binning_refiner v. 1.2	MetaBAT v. 2.12.1, CONCOCT v. 1.0.0 and Binning_refiner v. 1.2	MetaBAT v. 2.12.1, CONCOCT v. 1.0.0 and Binning_refiner v. 1.2	MetaBAT v. 2.12.1, CONCOCT v. 1.0.0 and Binning_refiner v. 1.2	MetaBAT v. 2.12.1, CONCOCT v. 1.0.0 and Binning_refiner v. 1.2	MetaBAT v. 2.12.1, CONCOCT v. 1.0.0 and Binning_refiner v. 1.2
Assembly software	IDBA_UD v. 1.1.3	IDBA_UD v. 1.1.3	IDBA_UD v. 1.1.3	IDBA_UD v. 1.1.3	IDBA_UD v. 1.1.3	IDBA_UD v. 1.1.3
Habitat	Deep-sea sediment	Deep-sea sediment	Deep-sea sediment	Deep-sea sediment	Deep-sea sediment	Deep-sea sediment
16S rRNA gene	N.A.	partial 16S rRNA gene (60%)	N.A.	N.A.	N.A.	N.A.

## Sheet: Table S5. Read recruitment
Table S5 Detailed information about metagenomic datasets utilized in read recruitment analysis for evaluation on global distributions of the recovered MAGs in Fig. 3D.
Sample name labled in Fig. 3D	Geographic Location	Depth(m)	Sample type	Latitude and longitude	Biosample Accession	SRR Accession	# of Bases	References
Seawater samples
Mariana_Trench-10899m	Pacific Ocean: Mariana Trench	10899	Seawater	11.37 N 142.42 E	SAMD00080428	DRR092727	2G	Saw JHW, Nunoura T, Hirai M, Takaki Y, Parsons R, Michelsen M, et al. Pangenomics Analysis Reveals Diversification of Enzyme Families and Niche Specialization in Globally Abundant SAR202 Bacteria. mBio. 2020;11:e02975-19.
Mariana_Trench-P-10500m	Mariana Trench	10500	Seawater	11.34 N 142.33 E	SAMN07748062	SRR6144761	14.9G	Liu J, Zheng Y, Lin H, Wang X, Li M, Liu Y, et al. Proliferation of hydrocarbon-degrading microbes at the bottom of the Mariana Trench. Microbiome. 2019;7:47.
Mariana_Trench-F-10500m	Mariana Trench	10500	Seawater	11.34 N 142.33 E	SAMN07748061	SRR6144758	13.7G	Liu J, Zheng Y, Lin H, Wang X, Li M, Liu Y, et al. Proliferation of hydrocarbon-degrading microbes at the bottom of the Mariana Trench. Microbiome. 2019;7:47.
Mariana_Trench-F-10400m	Mariana Trench	10400	Seawater	11.34 N 142.33 E	SAMN07748059	SRR6144760	14.6G	Liu J, Zheng Y, Lin H, Wang X, Li M, Liu Y, et al. Proliferation of hydrocarbon-degrading microbes at the bottom of the Mariana Trench. Microbiome. 2019;7:47.
Mariana_Trench-P-10400m	Mariana Trench	10400	Seawater	11.34 N 142.33 E	SAMN07748060	SRR6144757	14.6G	Liu J, Zheng Y, Lin H, Wang X, Li M, Liu Y, et al. Proliferation of hydrocarbon-degrading microbes at the bottom of the Mariana Trench. Microbiome. 2019;7:47.
Izu-Bonin_Trench-9697m	Pacific Ocean: Izu-Bonin Trench	9697	Seawater	29.15 N 142.80 E	SAMD00080415	DRR092714	2.2G	Saw JHW, Nunoura T, Hirai M, Takaki Y, Parsons R, Michelsen M, et al. Pangenomics Analysis Reveals Diversification of Enzyme Families and Niche Specialization in Globally Abundant SAR202 Bacteria. MBio. 2020;11:e02975-19.
Mariana_Trench-F-9600m	Pacific Ocean:Mariana Trench	9600	Seawater	11.34 N 142.33 E	SAMN07748058	SRR6144759	15G	Liu J, Zheng Y, Lin H, Wang X, Li M, Liu Y, et al. Proliferation of hydrocarbon-degrading microbes at the bottom of the Mariana Trench. Microbiome. 2019;7:47.
Japan_Trench-7000m	Pacific Ocean: Japan Trench	7000	Seawater	36.11 N 142.73 E	SAMD00080421	DRR092720	1.6G	Saw JHW, Nunoura T, Hirai M, Takaki Y, Parsons R, Michelsen M, et al. Pangenomics Analysis Reveals Diversification of Enzyme Families and Niche Specialization in Globally Abundant SAR202 Bacteria. MBio. 2020;11:e02975-19.
Kuril_Trench-6500m	Pacific Ocean: Kuril Trench	6500	Seawater	41.87 N 146.32 E	SAMD00080443	DRR092733	3.3G	Saw JHW, Nunoura T, Hirai M, Takaki Y, Parsons R, Michelsen M, et al. Pangenomics Analysis Reveals Diversification of Enzyme Families and Niche Specialization in Globally Abundant SAR202 Bacteria. MBio. 2020;11:e02975-19.
Puerto-Rico_Trench-6000m	Puerto Rico Trench	6000	Seawater	19.67 N 65.97 W	SAMN00198803	SRR096086	335.9M	Eloe EA, Fadrosh DW, Novotny M, Zeigler Allen L, Kim M, Lombardo MJ, et al. Going deeper: metagenome of a hadopelagic microbial community. PLoS One. 2011;6:e20388.
Yap_Trench-6000m	Yap Trench	6000	Seawater	9.82 N 138.47 E	SAMN09535873	SRR7467836	65.2G	Zhang X, Xu W, Liu Y, Cai M, Luo Z, Li M. Metagenomics Reveals Microbial Diversity and Metabolic Potentials of Seawater and Surface Sediment From a Hadal Biosphere at the Yap Trench. Front Microbiol. 2018;9:2402.
Yap_Trench-5700m	Yap Trench	5700	Seawater	9.85 N 138.45 E	SAMN09535872	SRR7467835	48.2G	Zhang X, Xu W, Liu Y, Cai M, Luo Z, Li M. Metagenomics Reveals Microbial Diversity and Metabolic Potentials of Seawater and Surface Sediment From a Hadal Biosphere at the Yap Trench. Front Microbiol. 2018;9:2402.
Izu-Bonin_Trench-5010m	Pacific Ocean: Izu-Bonin Trench	5010	Seawater	29.15 N 142.80 E	SAMD00080413	DRR092712	2.4G	Saw JHW, Nunoura T, Hirai M, Takaki Y, Parsons R, Michelsen M, et al. Pangenomics Analysis Reveals Diversification of Enzyme Families and Niche Specialization in Globally Abundant SAR202 Bacteria. MBio. 2020;11:e02975-19.
Yap_Trench-5000m	Yap Trench	5000	Seawater	9.82 N 138.47 E	SAMN09535871	SRR7467838	58.3G	Zhang X, Xu W, Liu Y, Cai M, Luo Z, Li M. Metagenomics Reveals Microbial Diversity and Metabolic Potentials of Seawater and Surface Sediment From a Hadal Biosphere at the Yap Trench. Front Microbiol. 2018;9:2402.
Kuril_Trench-4500m	Pacific Ocean: Kuril Trench	4500	Seawater	41.88 N 146.32 E	SAMD00080441	DRR092732	3.3G	Saw JHW, Nunoura T, Hirai M, Takaki Y, Parsons R, Michelsen M, et al. Pangenomics Analysis Reveals Diversification of Enzyme Families and Niche Specialization in Globally Abundant SAR202 Bacteria. MBio. 2020;11:e02975-19.
Atlantic_Ocean-4005m	North of Cape Verde, Atlantic Ocean	4005.12	Seawater	21.51 N 23.45 W	SAMN05422130	SRR3968770	3.5G	NA
Indian_Ocean-4002m	East of Durban, South Africa, South Indian Ocean	4002.12	Seawater	33.55 S 39.89 E	SAMN05421563	SRR3965586	3.1G	Mitchell AL, Scheremetjew M, Denise H, Potter S, Tarkowska A, Qureshi M, et al. EBI Metagenomics in 2017: enriching the analysis of microbial communities, from sequence reads to assemblies. Nucleic Acids Res. 2018;46:D726-D735.
Mariana_Trench-P-4000m	Mariana Trench	4000	Seawater	11.34 N 142.33 E	SAMN07748057	SRR6144754	16.3G	Liu J, Zheng Y, Lin H, Wang X, Li M, Liu Y, et al. Proliferation of hydrocarbon-degrading microbes at the bottom of the Mariana Trench. Microbiome. 2019;7:47.
Mariana_Trench-F-4000m	Mariana Trench	4000	Seawater	11.34 N 142.33 E	SAMN07748056	SRR6144753	16.1G	Liu J, Zheng Y, Lin H, Wang X, Li M, Liu Y, et al. Proliferation of hydrocarbon-degrading microbes at the bottom of the Mariana Trench. Microbiome. 2019;7:47.
Mariana_Trench-3971m	Pacific Ocean: Mariana Trench	3971	Seawater	11.37 N 142.43 E	SAMD00080426	DRR092725	1.9G	Saw JHW, Nunoura T, Hirai M, Takaki Y, Parsons R, Michelsen M, et al. Pangenomics Analysis Reveals Diversification of Enzyme Families and Niche Specialization in Globally Abundant SAR202 Bacteria. MBio. 2020;11:e02975-19.
Indian_Ocean-3505m	East of Madagascar, South Indian Ocean	3504.69	Seawater	27.98 S 63.25 E	SAMN05422122	SRR3963982	3.4G	Mitchell AL, Scheremetjew M, Denise H, Potter S, Tarkowska A, Qureshi M, et al. EBI Metagenomics in 2017: enriching the analysis of microbial communities, from sequence reads to assemblies. Nucleic Acids Res. 2018;46:D726-D735.
Japan_Trench-3500m	Pacific Ocean: Japan Trench	3500	Seawater	36.06 N 142.73 E	SAMD00080420	DRR092719	1.6G	Saw JHW, Nunoura T, Hirai M, Takaki Y, Parsons R, Michelsen M, et al. Pangenomics Analysis Reveals Diversification of Enzyme Families and Niche Specialization in Globally Abundant SAR202 Bacteria. MBio. 2020;11:e02975-19.
Ionian_Sea-3500m	Italy: Ionian Sea	3500	Seawater	36.61 N 17.97 E	SAMN04325108	SRR2981515	19.5G	Mehrshad M, Rodriguez-Valera F, Amoozegar MA, López-García P, Ghai R. The enigmatic SAR202 cluster up close: shedding light on a globally distributed dark ocean lineage involved in sulfur cycling. ISME J. 2018;12:655-668.
Indian_Ocean-2402m	South Indian Ocean	2402.15	Seawater	29.65 S 92.99 E	SAMN05421561	SRR3963804	4G	Mitchell AL, Scheremetjew M, Denise H, Potter S, Tarkowska A, Qureshi M, et al. EBI Metagenomics in 2017: enriching the analysis of microbial communities, from sequence reads to assemblies. Nucleic Acids Res. 2018;46:D726-D735.
Balearic_Sea-1500m	Balearic Sea, Spain	1500	Seawater	40.83 N 2.45 E	SAMN05421700	SRR3960574	2G	Mitchell AL, Scheremetjew M, Denise H, Potter S, Tarkowska A, Qureshi M, et al. EBI Metagenomics in 2017: enriching the analysis of microbial communities, from sequence reads to assemblies. Nucleic Acids Res. 2018;46:D726-D735.
Indian_Ocean-1000m	Indian Ocean	1000	Seawater	29.51 S 37.96 E	SAMEA2620815	ERR599021	8.8G	Mehrshad M, Rodriguez-Valera F, Amoozegar MA, López-García P, Ghai R. The enigmatic SAR202 cluster up close: shedding light on a globally distributed dark ocean lineage involved in sulfur cycling. ISME J. 2018;12:655-668.
Atlantic_Ocean-800m	Atlantic Ocean	800	Seawater	30.15 S 43.29 W	SAMEA2621287	ERR599124	6G	Mehrshad M, Rodriguez-Valera F, Amoozegar MA, López-García P, Ghai R. The enigmatic SAR202 cluster up close: shedding light on a globally distributed dark ocean lineage involved in sulfur cycling. ISME J. 2018;12:655-668.
South_Pacific_Ocean-488m	South Pacific Subtropical Gyre Province, North and South	488	Seawater	25.81 S 111.69 W	SAMEA2622048	ERR599085	7.1G	Mehrshad M, Rodriguez-Valera F, Amoozegar MA, López-García P, Ghai R. The enigmatic SAR202 cluster up close: shedding light on a globally distributed dark ocean lineage involved in sulfur cycling. ISME J. 2018;12:655-668.
Atlantic_Ocean-200m	Bermuda Atlantic Time-series Study site	200	Seawater	31.67 N 64.17 W	SAMN10388030	SRR8168147	9.9G	Saw JHW, Nunoura T, Hirai M, Takaki Y, Parsons R, Michelsen M, et al. Pangenomics Analysis Reveals Diversification of Enzyme Families and Niche Specialization in Globally Abundant SAR202 Bacteria. MBio. 2020;11:e02975-19.
North_Pacific_Ocean-P-0m	Mariana Trench	0	Seawater	11.34 N 142.33 E	SAMN07748055	SRR6144756	16.5G	Liu J, Zheng Y, Lin H, Wang X, Li M, Liu Y, et al. Proliferation of hydrocarbon-degrading microbes at the bottom of the Mariana Trench. Microbiome. 2019;7:47.
North_Pacific_Ocean-F-0m	Mariana Trench	0	Seawater	11.34 N 142.33 E	SAMN07748054	SRR6144755	14.8G	Liu J, Zheng Y, Lin H, Wang X, Li M, Liu Y, et al. Proliferation of hydrocarbon-degrading microbes at the bottom of the Mariana Trench. Microbiome. 2019;7:47.
Sediment Samples
Mariana_Trench-7942m_0-1cm	Mariana Trench	7942	Sea Sedment; 0-1cm	11.91 N 144.93 E	SAMN11095932	SRR8709623	7.1G	Peoples LM, Grammatopoulou E, Pombrol M, Xu X, Osuntokun O, Blanton J, et al. Microbial Community Diversity Within Sediments from Two Geographically Separated Hadal Trenches. Front Microbiol. 2019;10:347.
Yap-Trench-6578m_0-2cm	Yap Trench	6578	Sea Sedment; yellowish-brown clay with basalt chips	9.85 N 138.07 E	SAMN09535870	SRR7467837	57G	Zhang X, Xu W, Liu Y, Cai M, Luo Z, Li M. Metagenomics Reveals Microbial Diversity and Metabolic Potentials of Seawater and Surface Sediment From a Hadal Biosphere at the Yap Trench. Front Microbiol. 2018;9:2402.
Mariana_Trench-5838m_0-5cm	the north slope of the Challenger Deep of the Mariana Trench	5838	Sea Sedment; 0-5cm	11.74 N 142.11 E	SAMD00078382	DRR090556	2.2G	Hirai M, Nishi S, Tsuda M, Sunamura M, Takaki Y, Nunoura T. Library Construction from Subnanogram DNA for Pelagic Sea Water and Deep-Sea Sediments. Microbes Environ. 2017;32:336-343.
South-Pacific-gyre-5283m_0-5cm	South Pacific gyre sediments	5283	Sea Sedment; 0-5cm	39.31 S 139.81 W	SAMN04113176	SRR2605792	7.4G	Tully BJ, Heidelberg JF. Potential Mechanisms for Microbial Energy Acquisition in Oxic Deep-Sea Sediments. Appl Environ Microbiol. 2016;82:4232-43.
Yap_Trench-4568m_0-5cm	Yap Trench	4568	Sea Sedment; 0-5cm	9.63 N 138.80 E	SAMN09535869	SRR7467840	37G	Zhang X, Xu W, Liu Y, Cai M, Luo Z, Li M. Metagenomics Reveals Microbial Diversity and Metabolic Potentials of Seawater and Surface Sediment From a Hadal Biosphere at the Yap Trench. Front Microbiol. 2018;9:2402.
Yap_Trench-4435m_0-2cm	Yap Trench	4435	Sea Sedment; 0-2cm	9.88 N 138.42 E	SAMN09535868	SRR7467839	56.9G	Zhang X, Xu W, Liu Y, Cai M, Luo Z, Li M. Metagenomics Reveals Microbial Diversity and Metabolic Potentials of Seawater and Surface Sediment From a Hadal Biosphere at the Yap Trench. Front Microbiol. 2018;9:2402.
ArO-3250m_0-1m	Arctic Ocean: Gakkel Ridge, Loki's castle	3250	Sea Sedment; 1.26 mbsf	73.76 N 8.46 E	SAMN10397929	SRR8452060	16.4G	Bäckström D, Yutin N, Jørgensen SL, Dharamshi J, Homa F, Zaremba-Niedwiedzka K, et al. Virus Genomes from Deep Sea Sediments Expand the Ocean Megavirome and Support Independent Origins of Viral Gigantism. MBio. 2019;10:e02497-18.
Mexico-Gulf-2967m_0-10cm	Mexico: Gulf of Mexico	2967	Sea Sedment; 0-10cm	25.88 N 94.67 W	SAMN14329496	SRR11308317	22.1G	Raggi L, García-Guevara F, Godoy-Lozano EE, Martínez-Santana A, Escobar-Zepeda A, Gutierrez-Rios RM, et al. Metagenomic Profiling and Microbial Metabolic Potential of Perdido Fold Belt (NW) and Campeche Knolls (SE) in the Gulf of Mexico. Front Microbiol. 2020;11:1825.
Mexico-Gulf-1295m_0-10cm	Mexico: Gulf of Mexico	1295	Sea Sedment; 0-10cm	19.93 N 94.34 W	SAMN14329497	SRR11308316	24.4G	Raggi L, García-Guevara F, Godoy-Lozano EE, Martínez-Santana A, Escobar-Zepeda A, Gutierrez-Rios RM, et al. Metagenomic Profiling and Microbial Metabolic Potential of Perdido Fold Belt (NW) and Campeche Knolls (SE) in the Gulf of Mexico. Front Microbiol. 2020;11:1825.
Mexico-Gulf-3010m_0-10cm	Mexico: Gulf of Mexico	3010	Sea Sedment; 0-10cm	25.83 N 95.00 W	SAMN06649846	SRR5396644	15.6G	Raggi L, García-Guevara F, Godoy-Lozano EE, Martínez-Santana A, Escobar-Zepeda A, Gutierrez-Rios RM, et al. Metagenomic Profiling and Microbial Metabolic Potential of Perdido Fold Belt (NW) and Campeche Knolls (SE) in the Gulf of Mexico. Front Microbiol. 2020;11:1825.
Mexico-Gulf-2800m_0-20cm	Atlantic Ocean; Mexico: Gulf of Mexico	2800	Sea Sedment; 0-20cm	26.59 N 87.51 W	SAMN09811680	SRR7716469	12.6G	Dong X, Greening C, Rattray JE, Chakraborty A, Chuvochina M, Mayumi D, et al. Metabolic potential of uncultured bacteria and archaea associated with petroleum seepage in deep-sea sediments. Nat Commun. 2019;10:1816.
Mexico-Gulf-3200m_0-20cm	Atlantic Ocean; Mexico: Gulf of Mexico	3200	Sea Sedment; 0-20cm	27.43 N 86.01 W	SAMN09811681	SRR7716470	22.2G	Dong X, Greening C, Rattray JE, Chakraborty A, Chuvochina M, Mayumi D, et al. Metabolic potential of uncultured bacteria and archaea associated with petroleum seepage in deep-sea sediments. Nat Commun. 2019;10:1816.
Guaymas_Basin_2016m_0-10cm	Mexico: Guaymas Basin, Gulf of California	2016	Sea Sedment; 0-10cm	27.01 N 111.41 W	SAMN04508166	SRR3223410	13.9G	He Y, Li M, Perumal V, Feng X, Fang J, Xie J, et al. Genomic and enzymatic evidence for acetogenesis among multiple lineages of the archaeal phylum Bathyarchaeota widespread in marine sediments. Nat Microbiol. 2016;1:16035.
Guaymas_Basin-2000m_0-1cm	Gulf of California; Guaymas Basin	2000	Sea Sedment; 0-1 cm	27.04 N 111.25 W	SAMN06251742	SRR6301445	51.8G	Dombrowski N, Seitz KW, Teske AP, Baker BJ. Genomic insights into potential interdependencies in microbial hydrocarbon and nutrient cycling in hydrothermal sediments. Microbiome. 2017;5:106.
ArO_Mud-Volcano-1250m_0-10cm	Arctic Ocean: deep sea, Hakon Mosby Mud Volcano	1250	Sea Sedment; 0-10cm	72.00 N 14.73 E	SAMN02786766	SRR1971623	15G	Ruff SE, Felden J, Gruber-Vodicka HR, Marcon Y, Knittel K, Ramette A, et al. In situ development of a methanotrophic microbiome in deep-sea sediments. ISME J. 2019;13:197-213.
Baltic_Sea-466m_0-10cm	Baltic Sea, Sweden	466	Sea Sedment; 0-10cm	58.36 N 18.14 E	SAMEA2611749	ERR543992	21.4G	Thureborn P, Franzetti A, Lundin D, Sjöling S. Reconstructing ecosystem functions of the active microbial community of the Baltic Sea oxygen depleted sediments. PeerJ. 2016;4:e1593.
Baltic_Sea-84m_0-10m	Atlantic Ocean, Baltic Sea	84.4	Sea Sedment; 10.1 mbsf Sea Sedment	55.50 N 15.48 E	SAMN04395461	SRR12059197	5.8G	Marshall IPG, Karst SM, Nielsen PH, Jørgensen BB. Metagenomes from deep Baltic Sea sediments reveal how past and present environmental conditions determine microbial community composition. Mar Genomics. 2018;37:58-68.
Yellow_Sea-72m_0-5cm	Yellow Sea	72	Sea Sedment; 5 cm	35.50 N 124.00 E	SAMN08290286	SRR6441341	20.1G	Song D, Zhang Y, Liu J, Zhong H, Zheng Y, Zhou S, et al. Metagenomic Insights Into the Cycling of Dimethylsulfoniopropionate and Related Molecules in the Eastern China Marginal Seas. Front Microbiol. 2020;11:157.
Yellow_Sea-39m_0-5cm	Yellow Sea	39	Sea Sedment; 0-5 cm	35.50 N 121.67 E	SAMN08290291	SRR6441346	17.7G	Song D, Zhang Y, Liu J, Zhong H, Zheng Y, Zhou S, et al. Metagenomic Insights Into the Cycling of Dimethylsulfoniopropionate and Related Molecules in the Eastern China Marginal Seas. Front Microbiol. 2020;11:157.
Bothnian_Sea-33m_20-25cm	Öre Estuary, Sweden: Bothnian Sea	33.2	Sea Sedment; 20-25 cm	63.29 N 19.50 E	SAMN10915589	SRR8403924	4.8G	Rasigraf O, van Helmond, N. A. G. M, Frank J, Lenstra W K, Egger M, et al. Metagenomic analysis reveals large potential for carbon, nitrogen and sulfur cycling in coastal methanic sediments of the Bothnian Sea. BioRxiv. 2019.
Bohai_Sea-24m_0-5cm	Bohai Sea	24	Sea Sedment; 0-5 cm	38.32 N 119.00 E	SAMN10738422	SRR8443353	12.2G	Song D, Zhang Y, Liu J, Zhong H, Zheng Y, Zhou S, et al. Metagenomic Insights Into the Cycling of Dimethylsulfoniopropionate and Related Molecules in the Eastern China Marginal Seas. Front Microbiol. 2020;11:157.
Bohai_Sea-15m_0-5cm	Bohai Sea	15	Sea Sedment; 0-5 cm	38.33 N 120.18 E	SAMN10738421	SRR8443354	12.1G	Song D, Zhang Y, Liu J, Zhong H, Zheng Y, Zhou S, et al. Metagenomic Insights Into the Cycling of Dimethylsulfoniopropionate and Related Molecules in the Eastern China Marginal Seas. Front Microbiol. 2020;11:157.
HongKong-coast_0-10cm	Hong Kong: Port Island	0	Sea Sedment; 0-10 cm	22.50 N 114.36 E	SAMN10622499	SRR8361708	5.4G	Chen J, McIlroy SE, Archana A, Baker DM, Panagiotou G. A pollution gradient contributes to the taxonomic, functional, and resistome diversity of microbial communities in marine sediments. Microbiome. 2019;7:104.
River_0-5cm	Kanawha River, USA: West Virginia, South Charleston	0	River Sedment; 0-5 cm	38.37 N 81.69 W	SAMN08647982	SRR6814546	4.6G	Huber DH, Ugwuanyi IR, Malkaram SA, Montenegro-Garcia NA, Lhilhi Noundou V, Chavarria-Palma JE. Metagenome Sequences of Sediment from a Recovering Industrialized Appalachian River in West Virginia. Genome Announc. 2018;6:e00350-18.
Salt_lake_0-10cm	eutrophic soda lakes located in the Kulunda Steppe (south-western Siberia, Altai, Russia)	0	Sedment of Salt lake; 0-10 cm	52.11N 79.17E	SAMN00862353	SRR490129	48.6G	Vavourakis CD, Andrei AS, Mehrshad M, Ghai R, Sorokin DY, Muyzer G. A metagenomics roadmap to the uncultured genome diversity in hypersaline soda lake sediments. Microbiome. 2018;6:168.
Soil_4m	USA: Rifle, CO	4	Soil;	39.53 N 107.77 W	SAMN03842427	SRR2090149	9.7G	Anantharaman K, Brown CT, Hug LA, Sharon I, Castelle CJ, Probst AJ, et al. Thousands of microbial genomes shed light on interconnected biogeochemical processes in an aquifer system. Nat Commun. 2016;7:13219.
Soil_0-10cm	India: Kerala, Madakal	0	Soil; 10-15cm	9.91 N 76.31 E	SAMN04191402	SRR2844600	2.1G	Imchen M, Kumavath R, Barh D, Azevedo V, Ghosh P, Viana M, et al. Searching for signatures across microbial communities: Metagenomic analysis of soil samples from mangrove and other ecosystems. Sci Rep. 2017;7:8859.

## Sheet: Table S6 Central metabolism
Table S6 Presence and completeness of central metabolism pathways in the recovered MAGs.
		Anaerolineales	SM23-28-2				Novel Order	SAR202	UBA2963				UBA1151	UBA3495
Metabolic pathways	Module no.	MT6_15	MT4_27	MT1_74	MT1_49	MT4_29	MT5_44	MT5_40	MT9_49	MT8_34	MT6_44	MT2_40	MT2_13	MT1_63	MT2_3	MT6_13	MT1_55	MT4_14
TCA cycle	M00009, M00010, M00011	Complete or near complete	Complete or near complete	Partial	Complete or near complete	Partial	Complete or near complete	Complete or near complete	Partial	Partial	Partial	Partial	Complete or near complete	Partial	Complete or near complete	Complete or near complete	Partial	Partial
Glycolysis	M00001, M00002	Complete or near complete	Complete or near complete	Partial	Partial	Partial	Partial	Partial	Partial	Partial	Partial	Partial	Complete or near complete	Partial	Complete or near complete	Complete or near complete	Partial	Complete or near complete
Gluconeogenesis	M00003	Complete or near complete	Complete or near complete	Partial	Partial	Partial	Partial	Partial	Partial	Partial	Partial	Partial	Partial	Partial	Complete or near complete	Partial	Partial	Complete or near complete
Pentose phosphate pathway	M00004, M00006, M00007	Complete or near complete	Complete or near complete	Partial	Complete or near complete	Complete or near complete	Complete or near complete	Partial	Complete or near complete	Complete or near complete	Complete or near complete	Absent	Complete or near complete	Complete or near complete	Complete or near complete	Complete or near complete	Partial	Complete or near complete
Assimilatory sulfate reduction	M00176	Absent	Absent	Partial	Complete or near complete	Complete or near complete	Complete or near complete	Partial	Partial	Complete or near complete	Absent	Complete or near complete	Complete or near complete	Absent	Partial	Partial	Partial	Partial
beta-Oxidation	M00086, M00087	Complete or near complete	Complete or near complete	Complete or near complete	Complete or near complete	Partial	Partial	Absent	Absent	Absent	Partial	Absent	Complete or near complete	Partial	Partial	Partial	Absent	Partial

## Sheet: Table S7 Degradation pathways 
Table S7 Enyzmes and genes involved in degradation pathways annotated in the MAGs recovered. 0: enzyme missing; 1: partial of the enzyme was annotated with at least 1 subunit missing; 2: all genes for complete enzyme structure was annotated. Values with black color were annotated from KEGG, COG or PROKKA. Values with red colors were results from tblastn analysis (values with red color and yellow …
				Anaerolineales	SM23-28-2				Novel Order	SAR202	UBA2963				UBA1151	UBA3495
Metabolic pathways	Enzymes	EC no.	Gene name	MT6_15	MT4_27	MT1_74	MT1_49	MT4_29	MT5_44	MT5_40	MT9_49	MT8_34	MT6_44	MT2_40	MT2_13	MT1_63	MT2_3	MT6_13	MT1_55	MT4_14
Organosulfur compounds deg.
DMSP/DMS deg. (DMSP → Methanesulfonate)	DMSP Lyase; dimethylsulfoniopropionate demethylase	2.1.1.269	dmdA	2	0	0	0	0	2	2	0	0	0	0	0	0	2	2	0	2
	DMS monooxygenase	1.14.13.131	dmoA	2	0	0	0	0	2	2	0	0	0	0	0	0	2	2	0	2
	DMS dehydrogenase	1.8.2.4	ddhA + ddhB + ddhC	1	0	0	0	0	1	1	0	0	0	0	0	0	1	1	0	1
	Dimethylsulfone monooxygenase	1.14.14.35	sfnG	2	0	0	0	0	2	2	0	0	0	0	0	0	2	2	0	2
Methanesulfonate deg. (Methanesulfonate → Sulfite)	Methanesulfonate monooxygenase	1.14.13.111	(msmA + msmB) or msuD	0	0	0	0	0	0	0	0	0	0	0	0	2	2	2	0	0
Alkanesulfonate deg. (Alkanesulfonate → Fatty acids)	Alkanesulfonate monooxygenase	1.14.14.5	Ssud	2	2	0	2	2	2	2	0	2	0	0	2	2	2	2	2	2
	Alkanal monooxygenase	1.14.14.3	luxA + luxB	2	2	0	2	2	2	2	0	2	0	0	2	2	2	2	2	2
Aromatic compounds deg.
Benzoate deg. (Benzoate → Pyruvate)	Benzoate 1,2-dioxygenase	1.14.12.10	benA-xylX + benB-xylY	0	0	0	0	0	0	0	1	1	1	1	0	0	2	2	2	2
	1,6-dihydroxycyclohexa-2,4-diene-1-carboxylate dehydrogenase；dihydroxycyclohexadiene carboxylate dehydrogenase	1.3.1.25	benD-xylL	2	0	0	0	0	0	2	2	2	2	2	2	0	2	2	2	2
	Catechol 2,3-dioxygenase	1.13.11.2	catE	2	0	0	0	0	0	2	2	2	2	2	0	0	2	2	2	2
	2-hydroxymuconate-semialdehyde hydrolase	3.7.1.9	xylF	2	0	0	0	0	0	2	2	2	2	2	2	0	2	2	2	2
	2-keto-4-pentenoate hydratase	4.2.1.80	mphD	0	0	0	0	0	0	2	0	0	0	0	2	0	2	2	2	2
	4-hydroxy 2-oxovalerate aldolase	4.1.3.39	bphF	2	0	0	0	0	0	2	2	2	0	2	2	0	2	2	2	2
Phthalate deg. (Phthalate → 4-Carboxy-2-hydroxymuconate semialdehyde/ HCMS)	Phthalate 4,5-dioxygenase	1.14.12.7	pht3	0	0	0	0	0	0	0	2	2	2	2	0	0	2	2	2	2
	Phthalate 4,5-cis-dihydrodiol dehydrogenase	1.3.1.64	pht4	0	0	0	0	0	0	0	2	2	2	2	0	0	2	2	2	2
	4,5-dihydroxyphthalate decarboxylase	4.1.1.55	pht5	0	0	0	0	0	0	0	2	2	2	2	0	0	2	2	2	2
	Protocatechuate 4,5-dioxygenase	1.13.11.8	ligA + ligB	0	0	0	0	0	0	0	2	2	2	2	0	0	2	1	1	2
Phthalate deg. (4-Carboxy-2-hydroxymuconate semialdehyde → Pyruvate)	2-hydroxy-4-carboxymuconate semialdehyde hemiacetal dehydrogenase	1.1.1.312	ligC	0	0	0	0	0	0	0	2	2	2	0	2	0	0	0	0	0
	2-pyrone-4,6-dicarboxylate lactonase	3.1.1.57	ligI	0	0	0	0	0	0	0	2	2	2	0	2	0	0	0	0	0
	4-oxalomesaconate tautomerase	5.3.2.8	galD	0	0	0	0	0	0	0	0	0	0	0	0	0	0	0	0	0
	4-oxalmesaconate hydratase	4.2.1.83	ligJ	0	0	0	0	0	0	0	2	2	2	0	2	0	0	0	0	0
	4-hydroxy-4-methyl-2-oxoglutarate aldolase	4.1.3.17	ligK	0	0	0	0	0	0	0	2	2	2	0	2	0	0	0	0	0
Polyaromatic hydrocarbon (PAH) deg.
Fluorene deg. (Fluorene → Phthalate)	Naphthalene 1,2-dioxygenase	1.14.12.12	NdoB + NdoC	0	0	0	0	0	0	0	1	1	1	1	0	0	0	1	0	1
	Dibenzofuran dioxygenase subunit alpha;dibenzofuran dioxygenase subunit beta	1.14.12.-	DbfA1 + DbfA2	0	0	0	0	0	0	0	0	0	1	0	0	0	0	2	0	2
	Fluoren-9-ol dehydrogenase	1.1.1.256	FlnB	0	0	0	0	0	0	0	2	2	2	2	0	0	0	2	0	2
	1,1a-dihydroxy-1-hydro-9-fluorenone dehydrogenase	1.1.1.256	FlnB	0	0	0	0	0	0	0	2	2	2	2	0	0	0	2	0	2
	Dibenzofuran dioxygenase subunit alpha;dibenzofuran dioxygenase subunit beta	1.14.12.-	DbfA1 + DbfA2	0	0	0	0	0	0	0	0	0	1	0	0	0	0	2	0	2
	2'-carboxy-2,3-dihydroxybiphenyl 1,2-dioxygenase large subunit;2'-carboxy-2,3-dihydroxybiphenyl 1,2-dioxygenase small subunit and ferredoxin fusion protein		FlnD1 + FlnD2	0	0	0	0	0	0	0	1	1	1	1	0	0	0	1	0	1
	2-hydroxy-6-oxo-6-(2'-carboxyphenyl)-hexa-2,4-dienoate hydrolase	3.7.1.-	FlnE	0	0	0	0	0	0	0	2	2	2	2	0	0	0	2	0	2
Polychlorobiphenyl (PCB) of Dioxin degradation
Biphenyl deg. (Biphenyl → Benzoate)	Biphenyl 2,3-dioxygenase; biphenyl dioxygenase	1.14.12.18	bphA1 + bphA2	0	0	0	0	0	0	0	1	2	2	2	0	2	2	2	2	2
	Cis-2,3-dihydrobiphenyl-2,3-diol dehydrogenase	1.3.1.56	bphB	0	0	2	0	0	0	2	2	2	2	2	0	2	2	2	2	2
	Biphenyl-2,3-diol 1,2-dioxygenase	1.13.11.39	bphC	0	0	0	0	0	0	0	2	2	2	2	0	2	2	2	2	2
	2,6-dioxo-6-phenylhexa-3-enoate hydrolase	3.7.1.8	bphD	0	0	2	0	0	0	2	2	2	2	2	0	2	2	2	2	2
4-Chlorobiphenyl deg. (4-Chlorobiphenyl → 4-Hydroxybenzoyl-CoA)	Biphenyl 2,3-dioxygenase; biphenyl dioxygenase	1.14.12.18	bphA1 + bphA2	0	0	0	0	0	0	0	1	2	2	2	0	2	2	2	2	2
	Cis-2,3-dihydrobiphenyl-2,3-diol dehydrogenase	1.3.1.56	bphB	0	0	2	0	0	0	2	2	2	2	2	0	2	2	2	2	2
	Biphenyl-2,3-diol 1,2-dioxygenase	1.13.11.39	bphC	0	0	0	0	0	0	0	2	2	2	2	0	2	2	2	2	2
	2,6-dioxo-6-phenylhexa-3-enoate hydrolase	3.7.1.8	bphD	0	0	2	0	0	0	2	2	2	2	2	0	2	2	2	2	2
	4-chlorobenzoate-CoA ligase	6.2.1.33	fcbA	0	0	2	0	0	0	2	2	2	2	2	0	2	2	2	2	2
	4-chlorobenzoyl-CoA dehalogenase	3.8.1.7	fcbB	0	0	0	0	0	0	2	2	2	2	0	0	2	2	2	2	2
Chloroalkenes
Trans-Dichloropropene deg. (Trans-1,3-Dichloropropene → Trans-3-Chloroacrylic acid)	Haloalkane dehalogenase	3.8.1.5	dhaA	2	2	0	2	2	2	2	2	2	2	0	2	2	2	2	2	2
	Alcohol dehydrogenase	1.1.1.1	adh or adhp or yiaY or frmA or adhB	2	2	0	2	2	2	2	2	2	2	0	2	2	2	2	2	2
	Aldehyde dehydrogenase	1.2.1.3	ALDH	2	2	0	0	0	2	2	2	2	2	0	2	2	2	2	2	2
Cis-Dichloropropene deg. (Cis-1,3-Dichloropropene → Cis-3-chloroacrylic acid)	Haloalkane dehalogenase	3.8.1.5	dhaA	2	2	0	2	2	2	2	2	2	2	0	2	2	2	2	2	2
	Alcohol dehydrogenase	1.1.1.1	adh or adhp or yiaY or frmA or adhB	2	2	0	2	2	2	2	2	2	2	0	2	2	2	2	2	2
	Aldehyde dehydrogenase	1.2.1.3	ALDH	2	2	0	0	0	2	2	2	2	2	0	2	2	2	2	2	2
1,2-Dichloroethane deg. (1,2-Dichloroethane → Glycolate)	Haloalkane dehalogenase	3.8.1.5	dhaA	2	2	0	2	2	0	0	0	2	2	0	2	2	2	2	2	2
	Methanol dehydrogenase	1.1.2.7	moxF + moxI	1	0	0	0	0	0	0	0	0	0	0	0	0	2	0	1	1
	Alcohol dehydrogenase (cytochrome c)	1.1.2.8	exaA	2	2	0	0	0	0	0	0	0	0	0	2	2	2	2	2	2
	Aldehyde dehydrogenase	1.2.1.3	ALDH	2	2	0	0	0	0	0	0	2	2	0	2	2	2	2	2	2
	Haloacetate dehalogenase	3.8.1.3	dehH or fac-dex	2	2	0	2	2	0	0	0	2	2	0	2	2	2	2	2	2
	(S)-2-haloacid dehalogenase	3.8.1.2		2	2	0	2	2	0	0	0	2	2	0	2	2	2	2	2	2
Chlorocyclohexane and chlorobenzene degradation
γ-Hexachlorocyclohexane ( γ-Hexachlorocyclohexane → Succinyl-CoA)	Gamma-hexachlorocyclohexane dehydrochlorinase		linA	0	0	0	0	0	2	0	0	0	0	0	0	0	2	2	2	2
	Hydrolytic haloalkane dehalogenase	3.8.1.5	dhaA	2	2	0	2	2	2	2	0	0	0	0	2	2	2	2	2	2
	2,5-dichloro-2,5-cyclohexadiene-1,4-diol dehydrogenase	1.3.1.-	linC or linX	2	2	0	2	2	2	2	0	0	0	0	2	2	2	2	2	2
	Chlorophenol-4-monooxygenase+flavin reductase	1.5.1.37	TftD + TftC	1	1	0	1	1	0	0	0	0	0	0	1	1	2	2	2	2
	Gamma-hexachlorocyclohexane dehydrochlorinase	4.5.1.-	linA or besB	2	0	0	0	0	2	2	0	0	0	0	0	0	2	2	2	2
	2-hydroxy-1,4-benzoquinone reductase	1.6.5.7		2	2	0	0	0	2	2	0	0	0	0	2	2	2	2	2	2
	Hydroxyquinol 1,2-dioxygenase	1.13.11.37	chqB	0	0	0	0	0	0	0	0	0	0	0	0	0	0	0	2	0
	Maleylacetate reductase	1.3.1.32		2	0	0	0	0	0	0	0	0	0	0	0	0	2	2	2	2
	3-oxoadipate CoA-transferase	2.8.3.6	pcaI + pcaJ	2	2	0	1	1	2	2	0	0	0	0	2	2	2	2	2	2
	3-oxoadipyl-CoA thiolase	2.3.1.174	pcaF	2	2	0	2	2	2	2	0	0	0	0	2	2	2	2	0	2
	Acetyl-CoA acyltransferase 2	2.3.1.16	fadI	2	2	0	2	2	2	2	0	0	0	0	2	2	2	2	2	2
Intracellular inclusions
Trehalose synthesis	Trehalose synthase	2.4.1.245	treT	0	2	2	0	0	2	2	2	2	2	2	0	2	2	2	0	2
Glycogen synthesis	Starch synthase	2.4.1.21	glgA	0	0	0	2	2	2	0	0	2	0	2	0	0	0	0	0	0
	1,4-alpha-glucan branching enzyme	-	GlgB	0	0	0	2	0	0	0	0	0	0	0	0	0	0	0	0	0
Glycogen degradation	Oligo-1,6-glucosidase	3.2.1.10	malL	2	2	0	0	0	0	0	0	0	0	0	0	0	0	0	0	0
Poly-P formation	Poly-P kinase; Polyphosphate kinase 1	2.7.4.1	ppk or ppk2	2	2	0	0	2	2	2	2	2	2	2	2	2	0	2	2	2
Phosphate transporter	Phosphate import ATP-binding protein	7.3.2.1	pstB	2	2	2	2	2	2	2	0	0	0	0	2	2	0	2	2	2
	Low-affinity inorganic phosphate transporter	-	pitA	2	0	0	0	0	0	0	0	0	0	0	0	0	0	0	0	0
Poly-S	Sulfide-quinone reductase	1.8.5.4	sqr	0	2	0	2	2	0	2	0	0	0	0	0	0	2	0	0	0
Poly-S	Sulfite reductase [ferredoxin]	1.8.7.1	sir	0	0	0	2	2	2	0	2	2	0	2	2	0	2	2	0	2
Poly-S	Sulfide dehydrogenase [flavocytochrome c] flavoprotein chain	1.8.2.3	fccB	2	0	0	0	0	0	0	0	0	0	0	0	0	0	0	0	0
Metabolism regulation
PEP–pyruvate–oxaloacetate node	Pyruvate, orthophosphate dikinase	2.7.9.1	ppdK	2	2	2	2	2	0	0	2	2	2	2	0	0	2	2	2	2
	Phosphoenolpyruvate carboxylase	4.1.1.31	ppc	2	0	0	0	0	0	0	0	0	0	0	2	0	0	0	0	0
	Malate dehydrogenase	1.1.1.37	mdh	2	2	2	0	0	2	0	0	0	0	0	2	0	2	2	0	0
	NAD-dependent malic enzyme	1.1.1.38	maeA or ME2	0	0	2	2	2	2	0	0	0	2	0	2	2	2	2	0	0
"Feast or famine" regulating factor	DNA-binding transcriptional regulator, Lrp family	COG1522	lrp or asnC	2	2	2	2	2	2	2	2	2	2	2	2	2	2	2	2	2
Polysaccharides degradation
	Extracellular cellulase	COG5297		0	0	0	0	0	2	0	0	0	0	0	2	0	0	0	2	0
	Chitinase	3.2.1.14		2	2	2	2	2	2	2	0	0	0	0	2	2	2	2	0	2
	Polygalacturonase	COG5434		0	0	0	0	0	0	0	0	0	0	0	2	0	0	0	0	0
	ABC type sugar transporters	COG3839		2	0	0	0	0	0	0	0	0	0	0	0	0	0	0	0	0
	polysaccharide transporter	COG1134		2	2	2	2	2	2	0	0	0	0	0	0	0	0	0	0	0
Protein detritus degradation
	Xaa-Pro aminopeptidase	COG0006		2	2	0	2	0	2	0	2	2	2	2	2	2	2	2	2	2
	Leucyl aminopeptidase	COG0260		0	2	0	2	0	2	2	0	2	2	0	2	0	2	0	0	0
	Aminopeptidase N	COG0308		2	2	2	0	2	0	2	0	0	0	0	2	2	2	2	2	2
	Gamma-glutamyltranspeptidase	COG0405		0	2	0	2	0	0	2	0	0	2	2	2	2	2	2	2	2
	Oligoendopeptidase F	COG1164		2	0	2	2	2	0	0	0	0	0	0	0	0	0	0	0	0
	Dipeptidyl aminopeptidase/acylaminoacyl peptidase	COG1506		2	2	2	0	2	0	2	0	0	0	0	2	0	2	2	2	2
	Di- or tripeptidase	COG2195		0	0	0	0	0	0	0	0	0	0	0	0	2	2	0	0	2
	L-aminopeptidase/D-esterase	COG3191		2	2	0	2	0	2	0	2	0	0	0	2	0	0	0	2	2
	Methionine aminopeptidase	COG0024		2	2	2	2	2	2	2	2	2	2	0	2	2	2	2	2	2
	D-alanyl-D-alanine carboxypeptidase	COG1686		0	2	2	2	0	0	0	0	0	0	0	0	0	0	0	0	0
	Metal-dependent amidase/aminoacylase/carboxypeptidase	COG1473		0	2	0	0	0	2	2	2	2	0	0	2	2	2	2	2	2
	ABC-type branched-chain amino acid transport system, ATPase component	COG0410		2	2	2	0	2	2	0	2	2	2	2	2	0	2	2	0	2
	ABC-type branched-chain amino acid transport system, ATPase component	COG0411		2	2	2	0	2	2	0	2	2	2	2	2	0	2	2	0	2
	Branched-chain amino acid ABC-type transport system, permease component	COG0559		2	2	2	0	2	2	0	0	2	2	2	0	0	2	2	0	2
	ABC-type branched-chain amino acid transport system, periplasmic component	COG0683		2	2	0	2	2	2	0	0	2	0	2	0	0	2	2	0	2
	ABC-type amino acid transport system, permease component	COG0765		2	2	2	0	0	0	0	0	0	0	0	2	0	0	0	0	0
	ABC-type polar amino acid transport system, ATPase component	COG1126		2	2	0	0	0	0	0	0	0	0	0	0	0	0	0	0	0
	ABC-type methionine transport system, ATPase component	COG1135		0	2	2	0	0	0	2	0	0	0	2	0	2	2	2	2	2
	ABC-type oligopeptide transport system, periplasmic component	COG4166		2	2	2	2	2	0	2	0	0	0	0	2	2	2	2	2	2
	ABC-type branched-chain amino acid transport system, permease component	COG4177		2	2	2	0	2	2	0	2	2	2	2	2	0	2	2	0	2
	ABC-type amino acid transport system, permease component	COG4597		2	2	2	0	0	0	0	0	0	0	0	2	0	0	0	0	0
	ABC-type oligopeptide transport system, ATPase component	COG4608		2	2	2	0	0	2	2	0	2	0	2	2	2	2	2	2	2
	ABC-type dipeptide/oligopeptide/nickel transport system, ATPase component	COG0444		2	2	2	2	2	2	2	2	2	0	2	2	2	2	2	0	2
	ABC-type dipeptide/oligopeptide/nickel transport system, permease component	COG0601		2	2	2	2	2	2	2	2	2	0	2	2	2	2	2	2	2
	ABC-type dipeptide/oligopeptide/nickel transport system, permease component	COG1173		2	2	2	2	2	2	2	2	2	0	2	2	2	2	2	2	2
	ABC-type amino acid transport/signal transduction system, periplasmic component/domain	COG0834		2	2	2	0	0	0	0	0	0	0	0	2	0	0	0	0	0

## Sheet: Table S8-OTU table
Table S8 The OTU table of the 16S rRNA and 16S rRNA gene libraries.
Taxonomy								16S rRNA (cDNA) or 16s RNA gene (DNA) libraries
Domain	Phylum	Class	Order	Family	Genus	Species	OTU	MT_0_2cmDNA	MT_0_2cmcDNA	MT_2_3cmDNA	MT_2_3cmcDNA	MT_3_4cmDNA	MT_3_4cmcDNA	MT_4_5cmDNA	MT_4_5cmcDNA	MT_5_6cmDNA	MT_5_6cmcDNA	MT_6_7cmDNA	MT_6_7cmcDNA	MT_7_8cmDNA	MT_7_8cmcDNA	MT_8_9cmDNA	MT_8_9cmcDNA	MT_9_10cmDNA	MT_9_10cmcDNA
d__Bacteria	p__Marinimicrobia_SAR406_clade	c__norank_p__Marinimicrobia_SAR406_clade	o__norank_c__norank_p__Marinimicrobia_SAR406_clade	f__norank_o__norank_c__norank_p__Marinimicrobia_SAR406_clade	g__norank_f__norank_o__norank_c__norank_p__Marinimicrobia_SAR406_clade	s__uncultured_deep-sea_bacterium_g__norank_f__norank_o__norank_c__norank	OTU3507	2.78303	0	4.158	0	3.85333	0.0293499	2.06327	0	2.51658	0.00595664	1.89307	0.00550767	4.20834	0	0.728486	0	0	0.00979864
d__Bacteria	p__Actinobacteriota	c__Acidimicrobiia	o__Actinomarinales	f__norank_o__Actinomarinales	g__norank_f__norank_o__Actinomarinales	s__unclassified_g__norank_f__norank_o__Actinomarinales	OTU2932	2.4459	0.564756	4.02877	0.388538	0	1.59468	1.39517	1.91935	2.04056	0.166786	2.00889	0.385537	0	0.162788	0.0816993	0	0.0949582	0
d__Bacteria	p__Proteobacteria	c__Gammaproteobacteria	o__JTB23	f__norank_o__JTB23	g__norank_f__norank_o__JTB23	s__uncultured_deep-sea_bacterium_g__norank_f__norank_o__JTB23	OTU4082	2.14318	0	0.606844	0	0	0	0.756534	0	0.602964	0.154873	0.753859	0.00275383	1.353	0	0.306373	0	0.0271309	0
d__Bacteria	p__Chloroflexi	c__Dehalococcoidia	o__SAR202_clade	f__norank_o__SAR202_clade	g__norank_f__norank_o__SAR202_clade	s__uncultured_Chloroflexi_bacterium_HF4000_28F02	OTU1713	1.99181	0.0228955	0.0449514	0.0242836	0.572744	0.215233	0.0196502	0.299348	0.0539494	0	0.197941	0.0413075	0.119915	0.0191516	0	0	0.00452182	0
d__Bacteria	p__Proteobacteria	c__Alphaproteobacteria	o__Rhodobacterales	f__Rhodobacteraceae	g__Limibaculum	s__uncultured_bacterium_g__Limibaculum	OTU1812	1.69252	0.221323	0.0337135	0	0.24106	0.699506	0	0.334566	0.180889	0.0297832	0.147403	0.655413	0.210417	0.11491	0.0204248	0.0052233	0	0
d__Bacteria	p__Chloroflexi	c__Anaerolineae	o__Anaerolineales	f__Anaerolineaceae	g__norank_f__Anaerolineaceae	s__uncultured_deep-sea_bacterium_g__norank_f__Anaerolineaceae	OTU3268	1.42764	0	0.132045	0.388538	0	2.13765	0.00982511	0	0.019041	1.87634	0.6591	1.17313	0	0.0383032	0.571895	0.0052233	0.0316527	0
d__Bacteria	p__Bacteroidota	c__Bacteroidia	o__Cytophagales	f__Cyclobacteriaceae	g__norank_f__Cyclobacteriaceae	s__unclassified_g__norank_f__Cyclobacteriaceae	OTU3936	1.40356	0	0.446705	0	0.00181248	0	0.481431	0	0.558535	0.0238265	0.23795	0	3.04086	0	0.0998548	0.114913	0.00452182	0
d__Bacteria	p__Proteobacteria	c__Gammaproteobacteria	o__Competibacterales	f__Competibacteraceae	g__Candidatus_Competibacter	s__uncultured_bacterium_g__Candidatus_Competibacter	OTU1864	1.40012	0	0	0	0	0	0	0	0	0	0	0	0	0	0	0	0	0
d__Bacteria	p__Bacteroidota	c__Bacteroidia	o__Cytophagales	f__Cyclobacteriaceae	g__norank_f__Cyclobacteriaceae	s__unclassified_g__norank_f__Cyclobacteriaceae	OTU4727	1.33476	0	0.384896	0	0	0	0.90391	0	1.29479	0	0.8423	0.0771074	0	0	0.803377	0	0.0271309	0
d__Bacteria	p__Proteobacteria	c__Gammaproteobacteria	o__Oceanospirillales	f__Pseudohongiellaceae	g__Pseudohongiella	s__unclassified_g__Pseudohongiella	OTU1854	1.22123	0	0.0224757	0	0.331684	0	0.0589507	0	0.257053	0	0.105288	0	0.181004	0	0.015886	0	0.0135655	0
d__Bacteria	p__Proteobacteria	c__Gammaproteobacteria	o__Steroidobacterales	f__Woeseiaceae	g__Woeseia	s__uncultured_deep-sea_bacterium_g__Woeseia	OTU4896	1.21435	0	0.0421419	0.0607091	0.230185	0.0586998	0.736883	0	0.317349	0	0.437996	0	0.429884	0	0.292756	0	0	0
d__Bacteria	p__Proteobacteria	c__Gammaproteobacteria	o__Steroidobacterales	f__Woeseiaceae	g__Woeseia	s__uncultured_deep-sea_bacterium_g__Woeseia	OTU2580	1.16275	0.106846	0.339945	0.0546382	1.25424	0.0391332	0.363529	0	0.184063	0	0.379035	0.00275383	0.203629	0.0574548	0.0272331	0.0052233	0.00904364	0
d__Bacteria	p__Chloroflexi	c__Dehalococcoidia	o__S085	f__norank_o__S085	g__norank_f__norank_o__S085	s__uncultured_bacterium_g__norank_f__norank_o__S085	OTU3681	1.13867	0.0305274	0.438276	0.0546382	1.70917	0.190774	1.22814	0.0528262	1.15198	0.208482	1.1708	0.192768	1.60641	0.699033	0.195171	0	0.0226091	0
d__Bacteria	p__Chloroflexi	c__Dehalococcoidia	o__SAR202_clade	f__norank_o__SAR202_clade	g__norank_f__norank_o__SAR202_clade	s__hydrothermal_vent_metagenome_g__norank_f__norank_o__SAR202_clade	OTU3873	1.05611	0	0	0	0	0.0195666	0.265278	0	0.101552	0.0297832	0.008423	0.0413075	1.84624	0	0	0	0	0
d__Bacteria	p__Chloroflexi	c__Anaerolineae	o__SBR1031	f__A4b	g__norank_f__A4b	s__uncultured_bacterium_g__norank_f__A4b	OTU1734	0.997626	0.137373	0	0.0242836	0	0	0	0	0	0	0	0	0	0	0	0	0	0
d__Bacteria	p__Chloroflexi	c__JG30-KF-CM66	o__norank_c__JG30-KF-CM66	f__norank_o__norank_c__JG30-KF-CM66	g__norank_f__norank_o__norank_c__JG30-KF-CM66	s__uncultured_bacterium_g__norank_f__norank_o__norank_c__JG30-KF-CM66	OTU3003	0.939145	0	0.0309041	0.0971345	0	0.900064	0.255453	1.79609	0.821935	0.166786	0.0779128	0.0578305	0.140278	0.890549	0	0	0.0406964	0
d__Bacteria	p__Gemmatimonadota	c__Gemmatimonadetes	o__Gemmatimonadales	f__Gemmatimonadaceae	g__norank_f__Gemmatimonadaceae	s__unclassified_g__norank_f__Gemmatimonadaceae	OTU2708	0.939145	0.618179	0.859695	0.00607091	1.9611	5.68899	0.127726	3.71544	0.834629	1.17346	0.785445	0.0110153	0.886918	0.29685	0.31772	0	0	0
d__Bacteria	p__Planctomycetota	c__Phycisphaerae	o__Phycisphaerales	f__Phycisphaeraceae	g__Urania-1B-19_marine_sediment_group	s__uncultured_Planctomycetales_bacterium_g__Urania-1B-19_marine_sediment_group	OTU1101	0.877223	0	0.123616	0	0	0.0929413	0.088426	0	0.218971	0.00595664	0.115816	0	0.450247	0	0.0521968	0	0	0
d__Bacteria	p__Chloroflexi	c__Anaerolineae	o__Anaerolineales	f__Anaerolineaceae	g__norank_f__Anaerolineaceae	s__unclassified_g__norank_f__Anaerolineaceae	OTU1739	0.860023	0	0	0	0.293622	0.0635914	0.0491256	0	0.215798	0.0119133	0.221104	0	0.0882393	0.0957579	0.0136166	0	0	0
d__Bacteria	p__Planctomycetota	c__Phycisphaerae	o__Phycisphaerales	f__Phycisphaeraceae	g__Urania-1B-19_marine_sediment_group	s__unclassified_g__Urania-1B-19_marine_sediment_group	OTU2421	0.849702	0	0.0252852	0	0.821054	0.283716	0.363529	0.14087	0.295135	0	0.16846	0.0082615	0	0.29685	0.031772	0	0.00452182	0
d__Bacteria	p__Planctomycetota	c__Phycisphaerae	o__Phycisphaerales	f__Phycisphaeraceae	g__Urania-1B-19_marine_sediment_group	s__uncultured_planctomycete_g__Urania-1B-19_marine_sediment_group	OTU3001	0.787781	0	0	0.0242836	0	0.0489165	0.176852	0.669132	0.498239	0	0.280065	0.492936	0.11539	0.00957579	0	0	0.00452182	0
d__Bacteria	p__Zixibacteria	c__norank_p__Zixibacteria	o__norank_c__norank_p__Zixibacteria	f__norank_o__norank_c__norank_p__Zixibacteria	g__norank_f__norank_o__norank_c__norank_p__Zixibacteria	s__uncultured_deep-sea_bacterium_g__norank_f__norank_o__norank_c__norank_p__Zixibacteria	OTU2504	0.732739	0	0.00842839	0	0.819241	0	0.275103	0.0528262	0.380819	0	0.103182	0	0	0.0287274	0.0181554	0	0.00452182	0
d__Bacteria	p__Bacteroidota	c__Bacteroidia	o__Flavobacteriales	f__Flavobacteriaceae	g__Ulvibacter	s__uncultured_deep-sea_bacterium_g__Ulvibacter	OTU2571	0.708659	0	0.143283	0	0.514745	0	0.127726	0	0.298309	0	0.23795	0	0	0	0.0726216	0	0.00452182	0
d__Bacteria	p__Proteobacteria	c__Gammaproteobacteria	o__Gammaproteobacteria_Incertae_Sedis	f__unclassified_o__Gammaproteobacteria_Incertae_Sedis	g__norank_f__unclassified	s__unclassified_g__norank_f__unclassified	OTU2516	0.684578	0	0.00561892	0	0.811991	0.1174	0.186677	0.0880437	0.282441	0	0.269536	0	0.104077	0	0.0113471	0	0	0
d__Bacteria	p__Proteobacteria	c__Gammaproteobacteria	o__Competibacterales	f__Competibacteraceae	g__Candidatus_Competibacter	s__uncultured_bacterium_g__Candidatus_Competibacter	OTU1832	0.660497	0	0	0	0	0	0	0	0	0	0	0	0	0	0	0	0	0
d__Bacteria	p__Bacteroidota	c__Rhodothermia	o__Rhodothermales	f__Rhodothermaceae	g__norank_f__Rhodothermaceae	s__uncultured_deep-sea_bacterium_g__norank_f__Rhodothermaceae	OTU1658	0.643297	0	0.328707	0	0.326247	0.0929413	0.0294753	0.176087	0.0698169	0	0.0694898	0	0.298656	0	0.0499274	0	0.00452182	0
d__Bacteria	p__Proteobacteria	c__Alphaproteobacteria	o__Defluviicoccales	f__norank_o__Defluviicoccales	g__norank_f__norank_o__Defluviicoccales	s__marine_sediment_metagenome_g__norank_f__norank	OTU1883	0.626097	0.320537	0.00842839	0.0910636	0.215685	0.195666	0.0294753	0.105652	0.0729904	0	0.0400093	0.112907	0.0158378	0	0.0113471	0	0	0.0342952
d__Bacteria	p__Bacteroidota	c__Bacteroidia	o__Chitinophagales	f__Saprospiraceae	g__norank_f__Saprospiraceae	s__uncultured_Saprospiraceae_bacterium_g__norank	OTU1820	0.598576	0	0	0	0	0	0	0	0	0	0	0	0	0	0	0	0	0
d__Bacteria	p__Proteobacteria	c__Gammaproteobacteria	o__unclassified_c__Gammaproteobacteria	f__unclassified_c__Gammaproteobacteria	g__unclassified_c__Gammaproteobacteria	s__unclassified_c__Gammaproteobacteria	OTU4081	0.588256	0	0	0	0	0	0.363529	0.0176087	0.165022	0	0.103182	0.0771074	0.445722	0	0.0703522	0	0	0
d__Bacteria	p__Actinobacteriota	c__Acidimicrobiia	o__Actinomarinales	f__norank_o__Actinomarinales	g__norank_f__norank_o__Actinomarinales	s__uncultured_Gram-positive_bacterium_g__norank_f__norank_o__Actinomarinales	OTU1745	0.553855	0	0.036523	0	0.300872	0	0.00982511	0	0.295135	0	0.181095	0	0.328069	0	0.0658134	0	0.00452182	0
d__Bacteria	p__Proteobacteria	c__Alphaproteobacteria	o__Rhodospirillales	f__Magnetospiraceae	g__norank_f__Magnetospiraceae	s__unclassified_g__norank_f__Magnetospiraceae	OTU2630	0.553855	0	0.0196662	0	0.349809	0.097833	0	0	0.228492	0.0119133	0.0779128	0.0082615	0	0	0	0	0	0
d__Bacteria	p__Proteobacteria	c__Gammaproteobacteria	o__OM182_clade	f__norank_o__OM182_clade	g__norank_f__norank_o__OM182_clade	s__unclassified_g__norank_f__norank_o__OM182_clade	OTU1701	0.543534	0	0	0	0.150436	0	0.0786009	0	0.0412554	0	0.00210575	0	0.0475135	0	0.0113471	0	0	0
d__Bacteria	p__Planctomycetota	c__Phycisphaerae	o__Phycisphaerales	f__Phycisphaeraceae	g__SM1A02	s__uncultured_deep-sea_bacterium_g__SM1A02	OTU3754	0.536654	0	0.0196662	0.0242836	0.0181248	0.0146749	0.304579	0	0.269747	0	0.0694898	1.41822	0.0158378	0.00957579	0.00453885	0	0	0
d__Bacteria	p__Gemmatimonadota	c__BD2-11_terrestrial_group	o__norank_c__BD2-11_terrestrial_group	f__norank_o__norank_c__BD2-11_terrestrial_group	g__norank_f__norank_o__norank_c__BD2-11_terrestrial_group	s__uncultured_deep-sea_bacterium_g__norank_f__norank_o__norank_c__BD2-11_terrestrial_group	OTU246	0.529774	0.0534229	0.213519	0.0303545	0.322622	0.0929413	0.324229	0.228914	0.0983783	0.0178699	0.0568553	0.0688459	0.122177	0.0383032	0.0431191	0	0	0
d__Bacteria	p__Proteobacteria	c__Gammaproteobacteria	o__Steroidobacterales	f__Woeseiaceae	g__Woeseia	s__uncultured_deep-sea_bacterium_g__Woeseia	OTU5130	0.529774	0	0.0337135	0.0121418	0.208435	0.097833	0.0196502	0	0.114246	0.0774363	0.0610668	0	0.169691	0.11491	0.00907771	1.26926	0	0
d__Bacteria	p__Gemmatimonadota	c__BD2-11_terrestrial_group	o__norank_c__BD2-11_terrestrial_group	f__norank_o__norank_c__BD2-11_terrestrial_group	g__norank_f__norank_o__norank_c__BD2-11_terrestrial_group	s__uncultured_deep-sea_bacterium_g__norank_f__norank_o__norank_c__BD2-11_terrestrial_group	OTU3970	0.519454	0	0.0561892	0	0	0.122291	0.0491256	0	0.120593	0.00595664	0.0210575	0.0413075	0.873343	0	0.0635439	0	0.0271309	0
d__Bacteria	p__Patescibacteria	c__Microgenomatia	o__Candidatus_Woykebacteria	f__norank_o__Candidatus_Woykebacteria	g__norank_f__norank_o__Candidatus_Woykebacteria	s__uncultured_bacterium_g__norank_f__norank_o__Candidatus_Woykebacteria	OTU1741	0.512574	0	0.00280946	0	0.224748	0	0.0982511	0	0.0729904	0	0.00631725	0	0.135753	0	0.172476	0	0.00904364	0
d__Bacteria	p__Proteobacteria	c__Gammaproteobacteria	o__Steroidobacterales	f__Woeseiaceae	g__Woeseia	s__uncultured_deep-sea_bacterium_g__Woeseia	OTU58	0.505693	0	0	0	0.23381	0	0	0	0.0158675	0	0	0	0	0	0	0	0	0
d__Bacteria	p__Proteobacteria	c__Gammaproteobacteria	o__Competibacterales	f__Competibacteraceae	g__Candidatus_Competibacter	s__uncultured_bacterium_g__Candidatus_Competibacter	OTU1831	0.498813	0	0	0	0	0	0	0	0	0	0	0	0	0	0	0	0	0
d__Bacteria	p__SAR324_cladeMarine_group_B	c__norank_p__SAR324_cladeMarine_group_B	o__norank_c__norank_p__SAR324_cladeMarine_group_B	f__norank_o__norank_c__norank_p__SAR324_cladeMarine_group_B	g__norank_f__norank_o__norank_c__norank_p__SAR324_cladeMarine_group_B	s__unclassified_g__norank_f__norank_o__norank_c__norank_p__SAR324_cladeMarine_group_B	OTU4368	0.498813	0.0152637	0.0140473	0.0242836	0	0.141858	0.088426	0.105652	0.469677	0.0595664	0.0631725	0.126676	0	0.143637	0.272331	0	0.0135655	0
d__Bacteria	p__Chloroflexi	c__Chloroflexia	o__Chloroflexales	f__Chloroflexaceae	g__unclassified_f__Chloroflexaceae	s__unclassified_f__Chloroflexaceae	OTU1794	0.495373	0	0	0	0	0	0	0	0	0	0	0	0	0	0	0	0	0
d__Bacteria	p__Proteobacteria	c__Alphaproteobacteria	o__Rhodospirillales	f__Magnetospiraceae	g__norank_f__Magnetospiraceae	s__uncultured_organism_g__norank_f__Magnetospiraceae	OTU460	0.478173	0.00763184	0.219138	0.0364254	0.357059	0.616348	0.894085	0.176087	0.504586	0.113176	0.00631725	0.016523	0.37332	0.00957579	0.0499274	0	0	0
d__Bacteria	p__Acidobacteriota	c__Subgroup_21	o__norank_c__Subgroup_21	f__norank_o__norank_c__Subgroup_21	g__norank_f__norank_o__norank_c__Subgroup_21	s__uncultured_deep-sea_bacterium_g__norank_f__norank_o__norank_c__Subgroup_21	OTU376	0.474733	0.0686866	0.266899	0	0.222935	0	0.0196502	0.0352175	0.101552	0	0.0652783	0	0.0226255	0.0383032	0.00226943	0	0	0
d__Bacteria	p__Planctomycetota	c__Phycisphaerae	o__Phycisphaerales	f__Phycisphaeraceae	g__Urania-1B-19_marine_sediment_group	s__uncultured_planctomycete_g__Urania-1B-19_marine_sediment_group	OTU861	0.471292	0.0305274	0.0196662	0.00607091	0.371559	0.0146749	0.412655	0.352175	0.409381	0	0.08423	0	0.0837142	0	0.0136166	0	0	0
d__Bacteria	p__Proteobacteria	c__Alphaproteobacteria	o__Parvibaculales	f__PS1_clade	g__norank_f__PS1_clade	s__uncultured_bacterium_g__norank_f__PS1_clade	OTU1818	0.467852	0	0.00561892	0.00607091	0.291809	0.0684831	0.245628	0	0.0507759	0	0.0273748	0	0.156116	0.0861821	0.0953159	0	0.00904364	0
d__Bacteria	p__SAR324_cladeMarine_group_B	c__norank_p__SAR324_cladeMarine_group_B	o__norank_c__norank_p__SAR324_cladeMarine_group_B	f__norank_o__norank_c__norank_p__SAR324_cladeMarine_group_B	g__norank_f__norank_o__norank_c__norank_p__SAR324_cladeMarine_group_B	s__unclassified_g__norank_f__norank_o__norank_c__norank_p__SAR324_cladeMarine_group_B	OTU2659	0.467852	0	0.0449514	0.0728509	0.984177	0.132075	0.343879	0	0.215798	0	0.193729	0.016523	0	0.00957579	0	0	0	0
d__Bacteria	p__NB1-j	c__norank_p__NB1-j	o__norank_c__norank_p__NB1-j	f__norank_o__norank_c__norank_p__NB1-j	g__norank_f__norank_o__norank_c__norank_p__NB1-j	s__unclassified_g__norank_f__norank_o__norank_c__norank_p__NB1-j	OTU39	0.457532	0.0305274	0	0.00607091	0.0344371	0.0097833	0.0294753	0	0.019041	0.0357398	0.00631725	0	0.00678764	0	0	0.109689	0	0
d__Bacteria	p__Actinobacteriota	c__Acidimicrobiia	o__Actinomarinales	f__norank_o__Actinomarinales	g__norank_f__norank_o__Actinomarinales	s__unclassified_g__norank_f__norank_o__Actinomarinales	OTU104	0.454092	0	0	0	0.0380621	0	0.0491256	0	0.012694	0	0.187412	0	0.0181004	0	0.00680828	0	0.00452182	0
d__Bacteria	p__Chloroflexi	c__JG30-KF-CM66	o__norank_c__JG30-KF-CM66	f__norank_o__norank_c__JG30-KF-CM66	g__norank_f__norank_o__norank_c__JG30-KF-CM66	s__uncultured_bacterium_g__norank_f__norank_o__norank_c__JG30-KF-CM66	OTU2769	0.450652	0.564756	0.196662	0.163915	0.328059	1.46749	0.501081	1.02131	0.206277	0.56588	0.317968	0.203784	0.423096	0.450062	0.0340414	0	0	0
d__Bacteria	p__Proteobacteria	c__Alphaproteobacteria	o__Sphingomonadales	f__Sphingomonadaceae	g__unclassified_f__Sphingomonadaceae	s__unclassified_f__Sphingomonadaceae	OTU1728	0.443772	0	0	0	0	0	0	0	0	0	0	0	0	0	0.00226943	0	0	0
d__Bacteria	p__Patescibacteria	c__Microgenomatia	o__Candidatus_Woesebacteria	f__norank_o__Candidatus_Woesebacteria	g__norank_f__norank_o__Candidatus_Woesebacteria	s__uncultured_bacterium_g__norank_f__norank_o__Candidatus_Woesebacteria	OTU2515	0.440332	0	0	0	0.26281	0	0.0294753	0	0.130113	0	0.008423	0	0	0	0	0	0	0
d__Bacteria	p__Patescibacteria	c__WWE3	o__norank_c__WWE3	f__norank_o__norank_c__WWE3	g__norank_f__norank_o__norank_c__WWE3	s__bacterium_enrichment_culture_clone_EBa3	OTU2633	0.436892	0	0.0309041	0	0.302684	0	0.44213	0	0.352258	0	0.0800185	0	0	0	0.00907771	0	0.00904364	0
d__Bacteria	p__Proteobacteria	c__Alphaproteobacteria	o__Rhodospirillales	f__Magnetospiraceae	g__norank_f__Magnetospiraceae	s__uncultured_organism_g__norank_f__Magnetospiraceae	OTU3511	0.430011	0.0763184	0.376468	0.109276	0.753992	0.332632	0.923561	0.792393	0.685475	0.154873	0.724378	0.25886	0.864293	0.0191516	0.374455	0	0.00452182	0
d__Bacteria	p__Chloroflexi	c__Anaerolineae	o__Anaerolineales	f__Anaerolineaceae	g__norank_f__Anaerolineaceae	s__uncultured_deep-sea_bacterium_g__norank_f__Anaerolineaceae	OTU91	0.423131	0	0	0	0	0	0	0	0	0	0	0	0	0	0	0	0	0
d__Bacteria	p__Chloroflexi	c__Anaerolineae	o__Ardenticatenales	f__norank_o__Ardenticatenales	g__norank_f__norank_o__Ardenticatenales	s__uncultured_prokaryote_g__norank_f__norank_o__Ardenticatenales	OTU1784	0.409371	0	0	0	0	0	0	0	0	0	0	0	0	0	0	0	0	0
d__Bacteria	p__Zixibacteria	c__norank_p__Zixibacteria	o__norank_c__norank_p__Zixibacteria	f__norank_o__norank_c__norank_p__Zixibacteria	g__norank_f__norank_o__norank_c__norank_p__Zixibacteria	s__uncultured_deep-sea_bacterium_g__norank_f__norank_o__norank_c__norank_p__Zixibacteria	OTU3865	0.39561	0	0.196662	0	0.170373	0.0489165	0.40283	0.0704349	0.241186	0	0.202152	0	0.502285	0.00957579	0.0340414	0	0	0
d__Bacteria	p__Chloroflexi	c__JG30-KF-CM66	o__norank_c__JG30-KF-CM66	f__norank_o__norank_c__JG30-KF-CM66	g__norank_f__norank_o__norank_c__JG30-KF-CM66	s__uncultured_bacterium_g__norank_f__norank_o__norank_c__JG30-KF-CM66	OTU193	0.38529	0.190796	0.00842839	0	0	0.0244582	0	0	0	0	0.543284	0.820643	0	0	0	0	0	0
d__Bacteria	p__Chloroflexi	c__Anaerolineae	o__SBR1031	f__A4b	g__norank_f__A4b	s__unclassified_g__norank_f__A4b	OTU1736	0.37497	0	0	0	0	0	0	0	0	0	0	0	0	0	0	0	0	0
d__Bacteria	p__Chloroflexi	c__Dehalococcoidia	o__SAR202_clade	f__norank_o__SAR202_clade	g__norank_f__norank_o__SAR202_clade	s__uncultured_deep-sea_bacterium_g__norank_f__norank_o__SAR202_clade	OTU1733	0.37153	0	0	0	0.0362496	0	0.00982511	0.0704349	0.00634699	0.0536097	0.042115	0	0.0113127	0	0	0	0	0
d__Bacteria	p__Proteobacteria	c__Gammaproteobacteria	o__JTB23	f__norank_o__JTB23	g__norank_f__norank_o__JTB23	s__uncultured_deep-sea_bacterium_g__norank_f__norank_o__JTB23	OTU3553	0.37153	0.0152637	0.761364	0	0.788429	0	0.962861	0	0.875885	0.285919	1.55194	0.00550767	0.502285	0	0.274601	0	0.0135655	0
d__Bacteria	p__Chloroflexi	c__Anaerolineae	o__Anaerolineales	f__Anaerolineaceae	g__norank_f__Anaerolineaceae	s__uncultured_deep-sea_bacterium_g__norank_f__Anaerolineaceae	OTU3461	0.36809	0.320537	0.449514	0.169985	1.2053	2.46539	1.76852	0.774784	2.70064	1.96569	1.56247	1.40996	0.800941	0.162788	0.524237	0.109689	0.0406964	0
d__Bacteria	p__Bacteroidota	c__Ignavibacteria	o__Ignavibacteriales	f__PHOS-HE36	g__norank_f__PHOS-HE36	s__uncultured_bacterium_g__norank_f__PHOS-HE36	OTU43	0.36465	0	0.00561892	0.0424964	0.19756	0.0733747	0.176852	0	0.0793374	0	0.0294805	0	0.0791891	0	0.0136166	0	0	0
d__Bacteria	p__Proteobacteria	c__Alphaproteobacteria	o__Defluviicoccales	f__norank_o__Defluviicoccales	g__norank_f__norank_o__Defluviicoccales	s__unclassified_g__norank_f__norank_o__Defluviicoccales	OTU2658	0.357769	0.00763184	0	0.06678	0.683305	0.107616	0.294753	0.0528262	0.174542	0	0.0210575	0.0302922	0.0407258	0	0	0	0	0
d__Bacteria	p__Chloroflexi	c__Anaerolineae	o__Anaerolineales	f__Anaerolineaceae	g__norank_f__Anaerolineaceae	s__unclassified_g__norank_f__Anaerolineaceae	OTU1886	0.350889	0	0	0	0.0888116	0	0	0	0.0571229	0	0.0379035	0	0.10634	0	0.0136166	0	0	0
d__Bacteria	p__Chloroflexi	c__Dehalococcoidia	o__SAR202_clade	f__norank_o__SAR202_clade	g__norank_f__norank_o__SAR202_clade	s__hydrothermal_vent_metagenome_g__norank_f__norank_o__SAR202_clade	OTU4208	0.347449	0	0.0533798	0	0.0416871	0.0489165	0.186677	0	0	0.291875	0.0189518	0	0	0.162788	0.290487	0	0.00452182	0
d__Bacteria	p__Planctomycetota	c__Phycisphaerae	o__Phycisphaerales	f__Phycisphaeraceae	g__Urania-1B-19_marine_sediment_group	s__uncultured_deep-sea_bacterium_g__Urania-1B-19_marine_sediment_group	OTU118	0.344009	0	0.00280946	0.0546382	0.228373	0	0.0196502	0	0.0983783	0	0.075807	0	0.26698	0	0	0	0	0
d__Bacteria	p__Marinimicrobia_SAR406_clade	c__norank_p__Marinimicrobia_SAR406_clade	o__norank_c__norank_p__Marinimicrobia_SAR406_clade	f__norank_o__norank_c__norank_p__Marinimicrobia_SAR406_clade	g__norank_f__norank_o__norank_c__norank_p__Marinimicrobia_SAR406_clade	s__uncultured_deep-sea_bacterium_g__norank_f__norank_o__norank_c__norank	OTU3510	0.340569	0	4.3659	0	1.97198	0.0097833	2.584	0	3.54162	0.00595664	3.93565	0	1.06792	0	0.567357	0	0	0.014698
d__Bacteria	p__Bacteroidota	c__Bacteroidia	o__Cytophagales	f__Cyclobacteriaceae	g__norank_f__Cyclobacteriaceae	s__unclassified_g__norank_f__Cyclobacteriaceae	OTU3864	0.337129	0	0.508513	0	0.338934	0	0.717233	0	0.65374	0.0178699	0.433785	0.0743535	1.43672	0	0.0748911	0.0208932	0.00452182	0
d__Bacteria	p__Chloroflexi	c__Anaerolineae	o__Anaerolineales	f__Anaerolineaceae	g__norank_f__Anaerolineaceae	s__uncultured_deep-sea_bacterium_g__norank_f__Anaerolineaceae	OTU1392	0.337129	0.00763184	0	0	0	0.479382	0.206327	0	0.371299	0.065523	0.141085	0.0440614	0.285081	0	0.0181554	0	0	0
d__Bacteria	p__Proteobacteria	c__Gammaproteobacteria	o__unclassified_c__Gammaproteobacteria	f__unclassified_c__Gammaproteobacteria	g__unclassified_c__Gammaproteobacteria	s__unclassified_c__Gammaproteobacteria	OTU3571	0.333689	0	0.213519	0	0.284559	0.0146749	0.127726	0	0.387166	0.0238265	0.155826	0	0.296394	0	0.145243	0	0	0
d__Bacteria	p__Chloroflexi	c__Dehalococcoidia	o__SAR202_clade	f__norank_o__SAR202_clade	g__norank_f__norank_o__SAR202_clade	s__uncultured_deep-sea_bacterium_g__norank_f__norank_o__SAR202_clade	OTU3764	0.323369	0.228955	0.466371	0.145702	0.529244	0.807122	0.284928	0.739567	0.19993	0.822016	0.202152	2.34076	0.694602	0	0.0771605	0	0	0
d__Bacteria	p__Proteobacteria	c__Gammaproteobacteria	o__Xanthomonadales	f__Rhodanobacteraceae	g__Ahniella	s__uncultured_bacterium_g__Ahniella	OTU1835	0.323369	0	0	0	0	0	0	0	0	0	0	0	0	0	0	0	0	0
d__Bacteria	p__Gemmatimonadota	c__BD2-11_terrestrial_group	o__norank_c__BD2-11_terrestrial_group	f__norank_o__norank_c__BD2-11_terrestrial_group	g__norank_f__norank_o__norank_c__BD2-11_terrestrial_group	s__uncultured_bacterium_g__norank_f__norank_o__norank_c__BD2-11_terrestrial_group	OTU3773	0.316488	0	0.0505703	0	0.094249	0.112508	0.216152	0.176087	0.0952048	0.196569	0.109499	0.410321	0.194579	0.335153	0.136166	0	0.00452182	0.0783891
d__Bacteria	p__Bacteroidota	c__Bacteroidia	o__Chitinophagales	f__Chitinophagaceae	g__unclassified_f__Chitinophagaceae	s__unclassified_f__Chitinophagaceae	OTU1761	0.313048	0	0	0	0	0	0	0	0	0	0	0	0	0	0	0	0	0
d__Bacteria	p__Chloroflexi	c__Dehalococcoidia	o__SAR202_clade	f__norank_o__SAR202_clade	g__norank_f__norank_o__SAR202_clade	s__hydrothermal_vent_metagenome_g__norank_f__norank_o__SAR202_clade	OTU262	0.309608	0	1.61544	0	0	0.269041	0.0294753	0.0528262	0.0983783	0.0536097	0.711744	0.132184	0.00452509	0	0	0	0	0
d__Bacteria	p__Marinimicrobia_SAR406_clade	c__norank_p__Marinimicrobia_SAR406_clade	o__norank_c__norank_p__Marinimicrobia_SAR406_clade	f__norank_o__norank_c__norank_p__Marinimicrobia_SAR406_clade	g__norank_f__norank_o__norank_c__norank_p__Marinimicrobia_SAR406_clade	s__uncultured_bacterium_g__norank_f__norank_o__norank_c__norank_p__Marinimicrobia_SAR406_clade	OTU3736	0.302728	0	0.00842839	0	0.286372	0.298391	0.206327	0.405001	0.222145	0.232309	0.208469	0.550767	0.36427	0.0766063	0.0703522	0	0	0
d__Bacteria	p__Nitrospirota	c__Nitrospiria	o__Nitrospirales	f__Nitrospiraceae	g__Nitrospira	s__unclassified_g__Nitrospira	OTU1800	0.302728	0.0152637	0	0	0	0	0	0	0.00317349	0	0	0	0	0	0	0	0	0
d__Bacteria	p__Dadabacteria	c__Dadabacteriia	o__Dadabacteriales	f__norank_o__Dadabacteriales	g__norank_f__norank_o__Dadabacteriales	s__uncultured_deep-sea_bacterium_g__norank_f__norank_o__Dadabacteriales	OTU2856	0.292408	0	0.0646176	0	0.24831	0.0440248	0.108076	0	0.0571229	0	0.120028	0	0.160641	0	0.0635439	0	0	0
d__Bacteria	p__Actinobacteriota	c__Acidimicrobiia	o__Actinomarinales	f__norank_o__Actinomarinales	g__norank_f__norank_o__Actinomarinales	s__unclassified_g__norank_f__norank_o__Actinomarinales	OTU2158	0.288968	0.793711	1.19121	0.145702	0.648868	0.900064	0.0786009	0.545871	0.225318	0.202526	0.583293	0.0908765	0.233042	0.047879	0.254176	0.240272	0	0
d__Bacteria	p__Myxococcota	c__Polyangia	o__Haliangiales	f__Haliangiaceae	g__Haliangium	s__uncultured_Haliangium_sp.	OTU1759	0.285528	0	0	0	0	0	0	0	0	0	0	0	0	0	0	0	0	0
d__Bacteria	p__Proteobacteria	c__Alphaproteobacteria	o__norank_c__Alphaproteobacteria	f__norank_o__norank_c__Alphaproteobacteria	g__norank_f__norank_o__norank_c__Alphaproteobacteria	s__unclassified_g__norank_f__norank_o__norank_c__Alphaproteobacteria	OTU1790	0.285528	0	0	0	0	0	0	0	0	0	0	0	0	0	0	0	0	0
d__Bacteria	p__Chloroflexi	c__Dehalococcoidia	o__SAR202_clade	f__norank_o__SAR202_clade	g__norank_f__norank_o__SAR202_clade	s__uncultured_sediment_bacterium_g__norank_f__norank_o__SAR202_clade	OTU183	0.282087	0.0228955	0.188234	0	0.184873	0.709289	0.0491256	0.264131	0.19041	0.274005	0.178989	0.859196	0.0271505	0.124485	0.00453885	0	0	0
d__Bacteria	p__Chloroflexi	c__Dehalococcoidia	o__SAR202_clade	f__norank_o__SAR202_clade	g__norank_f__norank_o__SAR202_clade	s__unclassified_g__norank_f__norank_o__SAR202_clade	OTU3955	0.282087	0.0152637	0	0	0	0.151641	0.127726	0.0176087	0.0317349	0.0416964	0.174777	0	0.427621	0.248971	0.0226943	0	0	0
d__Bacteria	p__Actinobacteriota	c__Acidimicrobiia	o__IMCC26256	f__norank_o__IMCC26256	g__norank_f__norank_o__IMCC26256	s__unclassified_g__norank_f__norank_o__IMCC26256	OTU2609	0.271767	0.122109	0.0224757	0	0.514745	0	0.943211	0	0.349084	0	0.324286	0	0	0	0.00453885	0	0.0180873	0
d__Bacteria	p__Bacteroidota	c__Ignavibacteria	o__Ignavibacteriales	f__PHOS-HE36	g__norank_f__PHOS-HE36	s__uncultured_bacterium_g__norank_f__PHOS-HE36	OTU1605	0.268327	0	0.0168568	0	0.0652493	0	0.0786009	0	0	0	0.0105288	0	0.0362007	0	0.00226943	0	0	0
d__Bacteria	p__Proteobacteria	c__Gammaproteobacteria	o__unclassified_c__Gammaproteobacteria	f__unclassified_c__Gammaproteobacteria	g__unclassified_c__Gammaproteobacteria	s__unclassified_c__Gammaproteobacteria	OTU4084	0.268327	0	0.292184	0	0.126874	0	0.235803	0.0352175	0.152328	0	0.132662	0	0.402733	0.00957579	0.0839688	0	0.00452182	0
d__Bacteria	p__Planctomycetota	c__Phycisphaerae	o__Phycisphaerales	f__Phycisphaeraceae	g__Urania-1B-19_marine_sediment_group	s__uncultured_deep-sea_bacterium_g__Urania-1B-19_marine_sediment_group	OTU3453	0.264887	0	0.0140473	0.0364254	0.186686	0.0391332	0.117901	0.0704349	0.0888579	0	0.147403	0	0.108602	0.0191516	0.0408497	0	0	0.0440939
d__Bacteria	p__Proteobacteria	c__Gammaproteobacteria	o__Competibacterales	f__Competibacteraceae	g__Candidatus_Competibacter	s__uncultured_bacterium_g__Candidatus_Competibacter	OTU1816	0.264887	0	0	0	0.00181248	0	0	0	0	0	0	0	0	0	0	0	0	0
d__Bacteria	p__Chloroflexi	c__Anaerolineae	o__Anaerolineales	f__Anaerolineaceae	g__norank_f__Anaerolineaceae	s__uncultured_deep-sea_bacterium_g__norank_f__Anaerolineaceae	OTU2941	0.261447	0.20606	0.317469	0.00607091	0	0.244582	0.687758	5.14175	1.75494	0	0.124239	0.1074	0	0.0191516	0.00453885	0	0.0361745	0
d__Bacteria	p__Gemmatimonadota	c__BD2-11_terrestrial_group	o__norank_c__BD2-11_terrestrial_group	f__norank_o__norank_c__BD2-11_terrestrial_group	g__norank_f__norank_o__norank_c__BD2-11_terrestrial_group	s__uncultured_deep-sea_bacterium_g__norank_f__norank_o__norank_c__BD2-11_terrestrial_group	OTU4801	0.261447	0.0228955	0.00280946	0	0.045312	0.0684831	0.255453	0.0880437	0.114246	0.142959	0.0147403	0.016523	0	0	0.163399	0	0.00904364	0
d__Bacteria	p__Proteobacteria	c__Alphaproteobacteria	o__Rhodobacterales	f__Rhodobacteraceae	g__Limibaculum	s__uncultured_bacterium_g__Limibaculum	OTU2752	0.254567	0.00763184	0.486037	0	0.476682	1.90285	0.46178	0.42261	0.796547	0.851799	0.970751	1.01341	0.733065	0.823518	0.295025	0.146252	0	0
d__Bacteria	p__Proteobacteria	c__Gammaproteobacteria	o__Oceanospirillales	f__Pseudohongiellaceae	g__Pseudohongiella	s__unclassified_g__Pseudohongiella	OTU2522	0.254567	0	0.109569	0	1.1473	0	0.776184	0	0.00317349	0.0178699	0.32218	0.0357999	0	0	0.0748911	0	0.0180873	0
d__Bacteria	p__Chloroflexi	c__JG30-KF-CM66	o__norank_c__JG30-KF-CM66	f__norank_o__norank_c__JG30-KF-CM66	g__norank_f__norank_o__norank_c__JG30-KF-CM66	s__uncultured_bacterium_g__norank_f__norank_o__norank_c__JG30-KF-CM66	OTU3496	0.244246	0.20606	0.0955217	0.0242836	0.71593	0.454923	0.589507	0.42261	1.33604	0.458661	1.50772	0.881227	0.511335	1.55128	0.365378	0.0052233	0.0452182	0
d__Bacteria	p__Actinobacteriota	c__Acidimicrobiia	o__Actinomarinales	f__norank_o__Actinomarinales	g__norank_f__norank_o__Actinomarinales	s__uncultured_Actinomycetales_bacterium_g__norank_f__norank_o__Actinomarinales	OTU97	0.240806	0	0	0	0.00181248	0	0.0687758	0	0.0222145	0	0.155826	0	0.0271505	0	0.00226943	0	0.00452182	0
d__Bacteria	p__Planctomycetota	c__Phycisphaerae	o__Phycisphaerales	f__Phycisphaeraceae	g__Urania-1B-19_marine_sediment_group	s__unclassified_g__Urania-1B-19_marine_sediment_group	OTU2688	0.237366	0	0	0	0.0163123	0.083158	0.0196502	0	0.0952048	0	0	0	0.135753	0	0	0	0	0
d__Bacteria	p__Proteobacteria	c__Gammaproteobacteria	o__EPR3968-O8a-Bc78	f__norank_o__EPR3968-O8a-Bc78	g__norank_f__norank_o__EPR3968-O8a-Bc78	s__unclassified_g__norank_f__norank_o__EPR3968-O8a-Bc78	OTU3812	0.237366	0	0.00280946	0	0.0598119	0	0.0491256	0	0.025388	0	0.0105288	0.374522	0.0407258	0	0.00226943	0	0	0
d__Bacteria	p__Chloroflexi	c__Dehalococcoidia	o__SAR202_clade	f__norank_o__SAR202_clade	g__norank_f__norank_o__SAR202_clade	s__uncultured_Thermomicrobium_sp._g__norank	OTU1070	0.233926	0	0.073046	0	0	0.0244582	0.0294753	0	0.00952048	0	0.128451	0.490183	0.708177	0	0	0	0	0
d__Bacteria	p__Marinimicrobia_SAR406_clade	c__norank_p__Marinimicrobia_SAR406_clade	o__norank_c__norank_p__Marinimicrobia_SAR406_clade	f__norank_o__norank_c__norank_p__Marinimicrobia_SAR406_clade	g__norank_f__norank_o__norank_c__norank_p__Marinimicrobia_SAR406_clade	s__uncultured_deep-sea_bacterium_g__norank_f__norank_o__norank_c__norank	OTU1679	0.233926	0	0.0477609	0	0.313559	0	0.088426	0	0.0476024	0	0.157931	0	0.26698	0	0.0703522	0	0.04974	0
d__Bacteria	p__Chloroflexi	c__Anaerolineae	o__Anaerolineales	f__Anaerolineaceae	g__norank_f__Anaerolineaceae	s__uncultured_Chloroflexi_bacterium_g__norank_f__Anaerolineaceae	OTU3782	0.227046	0.0228955	0	0	0.00724992	0	0	0.0176087	0	0	0.0147403	0.308429	0	0	0	0	0	0
d__Bacteria	p__Planctomycetota	c__Phycisphaerae	o__CCM11a	f__norank_o__CCM11a	g__norank_f__norank_o__CCM11a	s__uncultured_bacterium_g__norank_f__norank_o__CCM11a	OTU1842	0.227046	0	0	0	0.00181248	0.0146749	0	0	0	0	0	0	0	0	0	0	0	0
d__Bacteria	p__Bacteroidota	c__Rhodothermia	o__Rhodothermales	f__Rhodothermaceae	g__norank_f__Rhodothermaceae	s__unclassified_g__norank_f__Rhodothermaceae	OTU3751	0.223606	0	0	0.00607091	0.137749	0	0.0589507	0	0.0952048	0	0.0863358	0.506706	0.219467	0.105334	0.00907771	0	0	0
d__Bacteria	p__Chloroflexi	c__Dehalococcoidia	o__S085	f__norank_o__S085	g__norank_f__norank_o__S085	s__uncultured_bacterium_g__norank_f__norank_o__S085	OTU3705	0.223606	0.0228955	0.52256	0.00607091	0.879053	0.0489165	1.52289	0.0880437	1.48837	0.232309	1.84043	0.162476	0.572424	1.16825	0.0521968	0	0	0
d__Bacteria	p__Proteobacteria	c__Gammaproteobacteria	o__OM182_clade	f__norank_o__OM182_clade	g__norank_f__norank_o__OM182_clade	s__uncultured_bacterium_g__norank_f__norank_o__OM182_clade	OTU1888	0.223606	0	0.0252852	0	0.090624	0.0391332	0	0	0.00317349	0	0.008423	0	0.0882393	0	0	0	0.0135655	0
d__Bacteria	p__Chloroflexi	c__Dehalococcoidia	o__SAR202_clade	f__norank_o__SAR202_clade	g__norank_f__norank_o__SAR202_clade	s__hydrothermal_vent_metagenome_g__norank_f__norank_o__SAR202_clade	OTU5033	0.209846	0	0	0	0	0.0146749	0.196502	0	0.539494	0.0536097	0.0126345	0.00550767	0	0	0.406227	0	0	0
d__Bacteria	p__Gemmatimonadota	c__Gemmatimonadetes	o__Gemmatimonadales	f__Gemmatimonadaceae	g__norank_f__Gemmatimonadaceae	s__unclassified_g__norank_f__Gemmatimonadaceae	OTU12	0.209846	0	0	0	0	0	0	0	0	0	0	0	0	0	0	0	0	0
d__Bacteria	p__Planctomycetota	c__OM190	o__norank_c__OM190	f__norank_o__norank_c__OM190	g__norank_f__norank_o__norank_c__OM190	s__uncultured_bacterium_g__norank_f__norank_o__norank_c__OM190	OTU1870	0.209846	0	0	0	0	0	0	0	0	0	0	0	0	0	0	0	0	0
d__Bacteria	p__Bacteroidota	c__Bacteroidia	o__Cytophagales	f__Cyclobacteriaceae	g__norank_f__Cyclobacteriaceae	s__uncultured_sediment_bacterium_g__norank_f__Cyclobacteriaceae	OTU2205	0.202965	0	0.266899	0	0.0217498	0	0	0	0.00634699	0	0.0526438	0	0.0656138	0	0	0	0	0
d__Bacteria	p__Gemmatimonadota	c__Gemmatimonadetes	o__Gemmatimonadales	f__Gemmatimonadaceae	g__norank_f__Gemmatimonadaceae	s__unclassified_g__norank_f__Gemmatimonadaceae	OTU3739	0.202965	0.396856	0.269708	0.0182127	0.126874	0	0.117901	2.20109	0.0349084	0.399095	0.240056	3.8774	0.739852	0.00957579	0.149782	0	0	0
d__Bacteria	p__Proteobacteria	c__Alphaproteobacteria	o__Sphingomonadales	f__Sphingomonadaceae	g__unclassified_f__Sphingomonadaceae	s__unclassified_f__Sphingomonadaceae	OTU1764	0.202965	0	0	0	0	0	0	0.0176087	0	0	0	0	0	0	0	0	0	0
d__Bacteria	p__Chloroflexi	c__Dehalococcoidia	o__SAR202_clade	f__norank_o__SAR202_clade	g__norank_f__norank_o__SAR202_clade	s__unclassified_g__norank_f__norank_o__SAR202_clade	OTU2854	0.199525	0	0.0309041	0	0.0743117	0.00489165	0.265278	0	0.0856844	0	0.0315863	0	0.0203629	0	0	0	0	0
d__Bacteria	p__Patescibacteria	c__Parcubacteria	o__unclassified_c__Parcubacteria	f__unclassified_c__Parcubacteria	g__unclassified_c__Parcubacteria	s__unclassified_c__Parcubacteria	OTU3169	0.196085	0	0	0	0.0289997	0	0.0294753	0	0.158675	0	0	0	0.00452509	0	0.0408497	0	0	0
d__Bacteria	p__Bacteroidota	c__Rhodothermia	o__Rhodothermales	f__Rhodothermaceae	g__norank_f__Rhodothermaceae	s__uncultured_bacterium_g__norank_f__Rhodothermaceae	OTU2628	0.192645	0.0534229	0.0196662	0	0.094249	0	0.108076	0	0	0	0.0442208	0	0.0316756	0	0	0	0	0
d__Bacteria	p__Patescibacteria	c__Parcubacteria	o__unclassified_c__Parcubacteria	f__unclassified_c__Parcubacteria	g__unclassified_c__Parcubacteria	s__unclassified_c__Parcubacteria	OTU1773	0.192645	0	0	0	0.0398746	0	0	0	0.012694	0	0	0	0.0203629	0	0	0	0	0
d__Bacteria	p__Patescibacteria	c__Microgenomatia	o__Candidatus_Woykebacteria	f__norank_o__Candidatus_Woykebacteria	g__norank_f__norank_o__Candidatus_Woykebacteria	s__unclassified_g__norank_f__norank_o__Candidatus_Woykebacteria	OTU3912	0.192645	0	0.00561892	0	0	0	0.0491256	0	0.0158675	0	0.00631725	0	0.183266	0	0.0181554	0	0	0
d__Bacteria	p__Proteobacteria	c__Gammaproteobacteria	o__Steroidobacterales	f__Woeseiaceae	g__Woeseia	s__uncultured_deep-sea_bacterium_g__Woeseia	OTU59	0.192645	0	0	0	0.0108749	0	0.088426	0	0.0825109	0	0.0189518	0	0.00452509	0	0.00226943	0	0	0
d__Bacteria	p__Proteobacteria	c__Gammaproteobacteria	o__Competibacterales	f__Competibacteraceae	g__Candidatus_Competibacter	s__unclassified_g__Candidatus_Competibacter	OTU1866	0.192645	0	0	0	0	0	0	0	0	0	0	0	0	0	0	0	0	0
d__Bacteria	p__Bacteroidota	c__SJA-28	o__norank_c__SJA-28	f__norank_o__norank_c__SJA-28	g__norank_f__norank_o__norank_c__SJA-28	s__uncultured_bacterium_PHOS-HC15	OTU1781	0.189205	0	0	0	0	0	0	0	0	0	0	0	0	0	0	0	0	0
d__Bacteria	p__Bacteroidota	c__Bacteroidia	o__Flavobacteriales	f__Flavobacteriaceae	g__Aquibacter	s__uncultured_deep-sea_bacterium_g__Aquibacter	OTU141	0.189205	0	0	0	0.0434995	0	0	0	0.0317349	0	0	0	0	0	0	0	0	0
d__Bacteria	p__Bacteroidota	c__Bacteroidia	o__Cytophagales	f__Cyclobacteriaceae	g__norank_f__Cyclobacteriaceae	s__unclassified_g__norank_f__Cyclobacteriaceae	OTU3552	0.189205	0	0.421419	0	1.14186	0	1.56219	0.0176087	1.97074	0	1.65091	0.0605844	0	0	0.526507	0	0.0542618	0
d__Bacteria	p__Proteobacteria	c__Alphaproteobacteria	o__AT-s3-44	f__norank_o__AT-s3-44	g__norank_f__norank_o__AT-s3-44	s__unclassified_g__norank_f__norank_o__AT-s3-44	OTU3628	0.189205	0.0534229	0.359611	0	0.125061	0.313066	0.00982511	0.493045	0.0825109	0.065523	0.141085	0.0771074	0.174216	0	0.0113471	0	0	0
d__Bacteria	p__Gemmatimonadota	c__BD2-11_terrestrial_group	o__norank_c__BD2-11_terrestrial_group	f__norank_o__norank_c__BD2-11_terrestrial_group	g__norank_f__norank_o__norank_c__BD2-11_terrestrial_group	s__uncultured_sediment_bacterium_g__norank_f__norank_o__norank_c__BD2-11_terrestrial_group	OTU3889	0.185765	0.0381592	0.545036	0	0.0634368	0.00489165	0.167027	0.193696	0.00952048	0.101263	0.0294805	0.286399	0.196841	0.162788	0.031772	0	0	0
d__Bacteria	p__Proteobacteria	c__Alphaproteobacteria	o__Defluviicoccales	f__norank_o__Defluviicoccales	g__norank_f__norank_o__Defluviicoccales	s__unclassified_g__norank_f__norank_o__Defluviicoccales	OTU2238	0.182325	0.0228955	0.654605	0	0.110561	0.0195666	0	0.0528262	0.0444289	0.00595664	0.0526438	0	0.0814516	0	0.00226943	0	0	0
d__Bacteria	p__Chloroflexi	c__Dehalococcoidia	o__SAR202_clade	f__norank_o__SAR202_clade	g__norank_f__norank_o__SAR202_clade	s__uncultured_deep-sea_bacterium_g__norank_f__norank_o__SAR202_clade	OTU2751	0.178885	0.0915821	0	0	0.206623	0.406007	0.147377	0	0.0507759	0.285919	0.075807	0	0.221729	0.0287274	0.015886	0	0	0
d__Bacteria	p__Proteobacteria	c__Alphaproteobacteria	o__Kiloniellales	f__Kiloniellaceae	g__norank_f__Kiloniellaceae	s__marine_sediment_metagenome_g__norank_f__Kiloniellaceae	OTU568	0.178885	0	0.0505703	0.0121418	0.00543744	0.489165	0.412655	0.316957	0.107899	0.256135	0.00210575	0.00550767	0.407258	0	0	0	0	0
d__Bacteria	p__Chloroflexi	c__Anaerolineae	o__SBR1031	f__A4b	g__norank_f__A4b	s__unclassified_g__norank_f__A4b	OTU1809	0.175445	0	0	0	0	0	0	0	0	0	0	0	0	0	0	0	0	0
d__Bacteria	p__Planctomycetota	c__Phycisphaerae	o__Pla1_lineage	f__norank_o__Pla1_lineage	g__norank_f__norank_o__Pla1_lineage	s__uncultured_bacterium_g__norank_f__norank_o__Pla1_lineage	OTU2682	0.175445	0	0	0.00607091	0.0380621	0.0489165	0.0393005	0.105652	0	0.190612	0	0.0110153	0.0113127	0.0574548	0	0	0	0
d__Bacteria	p__Actinobacteriota	c__Acidimicrobiia	o__Actinomarinales	f__norank_o__Actinomarinales	g__norank_f__norank_o__Actinomarinales	s__unclassified_g__norank_f__norank_o__Actinomarinales	OTU101	0.172005	0.0610547	0	0.0182127	0.112374	0.0684831	0	0.0176087	0.149154	0.160829	0	0	0.411783	0.0287274	0.0499274	0.0261165	0	0
d__Bacteria	p__Chloroflexi	c__Dehalococcoidia	o__SAR202_clade	f__norank_o__SAR202_clade	g__norank_f__norank_o__SAR202_clade	s__uncultured_deep-sea_bacterium_g__norank_f__norank_o__SAR202_clade	OTU99	0.172005	0	0	0	0.00181248	0	0	0	0	0	0	0	0	0	0	0	0	0
d__Bacteria	p__Chloroflexi	c__Dehalococcoidia	o__SAR202_clade	f__norank_o__SAR202_clade	g__norank_f__norank_o__SAR202_clade	s__unclassified_g__norank_f__norank_o__SAR202_clade	OTU3423	0.172005	0.106846	1.04512	0.0546382	0.621681	0.00489165	0.432305	0.334566	0.0539494	0.327615	1.28661	0.787597	0.0181004	0.823518	0.260984	0	0	0
d__Bacteria	p__Proteobacteria	c__Alphaproteobacteria	o__Rhodobacterales	f__Rhodobacteraceae	g__unclassified_f__Rhodobacteraceae	s__unclassified_f__Rhodobacteraceae	OTU1859	0.172005	0	0	0	0	0	0	0	0	0	0	0	0	0	0	0	0	0
d__Bacteria	p__Chloroflexi	c__JG30-KF-CM66	o__norank_c__JG30-KF-CM66	f__norank_o__norank_c__JG30-KF-CM66	g__norank_f__norank_o__norank_c__JG30-KF-CM66	s__uncultured_bacterium_g__norank_f__norank_o__norank_c__JG30-KF-CM66	OTU3882	0.168564	0.0228955	0	0.169985	0.0253747	0.56254	0.0393005	0.0528262	0.0952048	0.065523	0.101076	0.0578305	0.466084	0.0287274	0.0658134	0	0	0
d__Bacteria	p__Chloroflexi	c__Dehalococcoidia	o__SAR202_clade	f__norank_o__SAR202_clade	g__norank_f__norank_o__SAR202_clade	s__unclassified_g__norank_f__norank_o__SAR202_clade	OTU3971	0.168564	0	0	0	0	0.185883	0.0393005	0	0.0507759	0.0416964	0	0	0.226255	0	0.0363108	0	0.00452182	0
d__Bacteria	p__Proteobacteria	c__Alphaproteobacteria	o__Rhodobacterales	f__Rhodobacteraceae	g__unclassified_f__Rhodobacteraceae	s__unclassified_f__Rhodobacteraceae	OTU3578	0.168564	0	0	0	0.0090624	0.0244582	0.0393005	0	0.00317349	0.0357398	0.0610668	0.00550767	0.00452509	0	0	0.125359	0	0
d__Bacteria	p__Actinobacteriota	c__Acidimicrobiia	o__Actinomarinales	f__norank_o__Actinomarinales	g__norank_f__norank_o__Actinomarinales	s__unclassified_g__norank_f__norank_o__Actinomarinales	OTU3452	0.165124	0	0.00561892	0	0.0398746	0	0.108076	0	0.0634699	0	0.145297	0	0.074664	0	0.00680828	0	0.00904364	0
d__Bacteria	p__Chloroflexi	c__Dehalococcoidia	o__SAR202_clade	f__norank_o__SAR202_clade	g__norank_f__norank_o__SAR202_clade	s__uncultured_gamma_proteobacterium_g__norank_f__norank_o__SAR202_clade	OTU1885	0.165124	0	0	0	0.0616243	0	0.0786009	0	0.00634699	0	0.0147403	0	0.0316756	0	0	0	0	0
d__Bacteria	p__Gemmatimonadota	c__BD2-11_terrestrial_group	o__norank_c__BD2-11_terrestrial_group	f__norank_o__norank_c__BD2-11_terrestrial_group	g__norank_f__norank_o__norank_c__BD2-11_terrestrial_group	s__uncultured_deep-sea_bacterium_g__norank_f__norank_o__norank_c__BD2-11_terrestrial_group	OTU2622	0.165124	0.0228955	0.0646176	0	0.817429	0.0195666	0.225978	0	0.107899	0	0	0	0	0	0	0	0	0
d__Bacteria	p__Gemmatimonadota	c__Gemmatimonadetes	o__Gemmatimonadales	f__Gemmatimonadaceae	g__norank_f__Gemmatimonadaceae	s__uncultured_bacterium_g__norank_f__Gemmatimonadaceae	OTU1725	0.165124	0	0	0	0	0	0	0	0	0	0	0	0	0	0	0	0	0
d__Bacteria	p__Gemmatimonadota	c__BD2-11_terrestrial_group	o__norank_c__BD2-11_terrestrial_group	f__norank_o__norank_c__BD2-11_terrestrial_group	g__norank_f__norank_o__norank_c__BD2-11_terrestrial_group	s__unclassified_g__norank_f__norank_o__norank_c__BD2-11_terrestrial_group	OTU2662	0.165124	0.0152637	0.0449514	0	0.306309	0.0538081	0.0294753	0.0528262	0.291962	0	0.0884415	0	0.169691	0	0.00907771	0	0	0
d__Bacteria	p__Planctomycetota	c__vadinHA49	o__norank_c__vadinHA49	f__norank_o__norank_c__vadinHA49	g__norank_f__norank_o__norank_c__vadinHA49	s__unclassified_g__norank_f__norank_o__norank_c__vadinHA49	OTU2668	0.161684	0.0763184	0	0	0.168561	0.166316	0.235803	0.0352175	0.0920314	0.0297832	0.016846	0	0	0.047879	0	0	0	0
d__Bacteria	p__Proteobacteria	c__Gammaproteobacteria	o__Arenicellales	f__Arenicellaceae	g__norank_f__Arenicellaceae	s__uncultured_deep-sea_bacterium_g__norank_f__Arenicellaceae	OTU55	0.161684	0	0	0	0	0	0	0	0	0	0	0	0	0	0	0	0	0
d__Bacteria	p__Planctomycetota	c__Phycisphaerae	o__Phycisphaerales	f__Phycisphaeraceae	g__Urania-1B-19_marine_sediment_group	s__unclassified_g__Urania-1B-19_marine_sediment_group	OTU3466	0.158244	0	0.0533798	0	0.349809	0.381549	0	0.14087	0.593444	0	0.633831	0.0192768	0.362007	0.555396	0.186093	0	0.0180873	0
d__Bacteria	p__Planctomycetota	c__OM190	o__norank_c__OM190	f__norank_o__norank_c__OM190	g__norank_f__norank_o__norank_c__OM190	s__metagenome_g__norank_f__norank_o__norank_c__OM190	OTU1799	0.158244	0	0	0	0	0	0	0	0	0	0	0	0	0	0	0	0	0
d__Bacteria	p__Proteobacteria	c__Gammaproteobacteria	o__Oceanospirillales	f__Pseudohongiellaceae	g__Pseudohongiella	s__unclassified_g__Pseudohongiella	OTU34	0.158244	0	0	0	0.00181248	0	0	0	0	0	0	0	0	0	0	0	0	0
d__Bacteria	p__Bacteroidota	c__Bacteroidia	o__Flavobacteriales	f__Flavobacteriaceae	g__Ulvibacter	s__uncultured_deep-sea_bacterium_g__Ulvibacter	OTU3673	0.154804	0	0.123616	0	0.306309	0	0.324229	0	0.311003	0	0.463265	0	0.233042	0	0.167938	0	0.0180873	0
d__Bacteria	p__Chloroflexi	c__Dehalococcoidia	o__SAR202_clade	f__norank_o__SAR202_clade	g__norank_f__norank_o__SAR202_clade	s__hydrothermal_vent_metagenome_g__norank_f__norank_o__SAR202_clade	OTU3457	0.154804	0	1.26145	0	0.420496	0.00489165	0.707408	0.0528262	0.00317349	0.0476531	1.25713	0.178999	0.260193	0	0.0453885	0	0	0
d__Bacteria	p__Chloroflexi	c__Anaerolineae	o__Ardenticatenales	f__norank_o__Ardenticatenales	g__norank_f__norank_o__Ardenticatenales	s__unclassified_g__norank_f__norank_o__Ardenticatenales	OTU1860	0.154804	0	0	0	0	0	0	0	0	0	0	0	0	0	0	0	0	0
d__Bacteria	p__Patescibacteria	c__Parcubacteria	o__Candidatus_Yanofskybacteria	f__norank_o__Candidatus_Yanofskybacteria	g__norank_f__norank_o__Candidatus_Yanofskybacteria	s__uncultured_bacterium_g__norank_f__norank_o__Candidatus_Yanofskybacteria	OTU2605	0.154804	0	0.0899028	0	0.181248	0	0.137552	0	0.0856844	0	0.0905473	0	0	0	0.00226943	0	0	0
d__Bacteria	p__Acidobacteriota	c__Vicinamibacteria	o__Vicinamibacterales	f__Vicinamibacteraceae	g__Luteitalea	s__uncultured_bacterium_g__Luteitalea	OTU1749	0.151364	0	0	0	0	0	0	0	0	0	0	0	0	0	0	0	0	0
d__Bacteria	p__Chloroflexi	c__Dehalococcoidia	o__SAR202_clade	f__norank_o__SAR202_clade	g__norank_f__norank_o__SAR202_clade	s__hydrothermal_vent_metagenome_g__norank_f__norank_o__SAR202_clade	OTU4027	0.151364	0	0	0.00607091	0.0217498	0.0097833	0.0294753	0	0	0	0.0463265	0.0936304	0.520386	0	0	0	0.00452182	0
d__Bacteria	p__Proteobacteria	c__Gammaproteobacteria	o__OM182_clade	f__norank_o__OM182_clade	g__norank_f__norank_o__OM182_clade	s__unclassified_g__norank_f__norank_o__OM182_clade	OTU2629	0.151364	0	0	0	0.0271872	0	0	0	0.0412554	0	0	0	0	0	0	0	0	0
d__Bacteria	p__Zixibacteria	c__norank_p__Zixibacteria	o__norank_c__norank_p__Zixibacteria	f__norank_o__norank_c__norank_p__Zixibacteria	g__norank_f__norank_o__norank_c__norank_p__Zixibacteria	s__uncultured_deep-sea_bacterium_g__norank_f__norank_o__norank_c__norank_p__Zixibacteria	OTU3603	0.151364	0	0.359611	0	0.43862	0.0782664	0.638632	0.0528262	0.339564	0.0297832	0.777022	0	0.223992	0.0383032	0.124818	0	0.00452182	0
d__Bacteria	p__Bacteroidota	c__Bacteroidia	o__Cytophagales	f__Cyclobacteriaceae	g__norank_f__Cyclobacteriaceae	s__Cytophaga_sp._g__norank	OTU1823	0.147924	0	0	0	0.0199373	0	0	0	0.0158675	0	0.016846	0	0.0701389	0	0.0295025	0	0.00452182	0
d__Bacteria	p__Chloroflexi	c__Anaerolineae	o__Anaerolineales	f__Anaerolineaceae	g__norank_f__Anaerolineaceae	s__unclassified_g__norank_f__Anaerolineaceae	OTU3458	0.147924	0	0	0	0.157686	0.0733747	0.088426	0	0.295135	0.0238265	0.334814	0	0.0339382	0.0766063	0.00907771	0	0.00904364	0
d__Bacteria	p__Proteobacteria	c__Alphaproteobacteria	o__Rhizobiales	f__Hyphomicrobiaceae	g__norank_f__Hyphomicrobiaceae	s__uncultured_bacterium_g__norank_f__Hyphomicrobiaceae	OTU68	0.147924	0	0	0	0.0362496	0	0.117901	0	0.0380819	0	0.008423	0	0.0362007	0	0	0	0	0
d__Bacteria	p__Sumerlaeota	c__Sumerlaeia	o__Sumerlaeales	f__Sumerlaeaceae	g__Sumerlaea	s__uncultured_bacterium_g__Sumerlaea	OTU2532	0.147924	0	0	0.0242836	0.0525619	0	0.0786009	0	0.019041	0	0.0189518	0	0.00452509	0.00957579	0	0	0	0
d__Bacteria	p__Zixibacteria	c__norank_p__Zixibacteria	o__norank_c__norank_p__Zixibacteria	f__norank_o__norank_c__norank_p__Zixibacteria	g__norank_f__norank_o__norank_c__norank_p__Zixibacteria	s__unclassified_g__norank_f__norank_o__norank_c__norank_p__Zixibacteria	OTU1839	0.147924	0	0	0	0.0271872	0	0.0294753	0	0.0158675	0	0.0189518	0	0.0294131	0.0287274	0	0	0	0
d__Bacteria	p__Bacteroidota	c__Ignavibacteria	o__Ignavibacteriales	f__Ignavibacteriaceae	g__Ignavibacterium	s__uncultured_bacterium_g__Ignavibacterium	OTU3841	0.144484	0	0.160139	0	0	0	0	0	0.0349084	0	0.00631725	0	0.138015	0	0.0136166	0	0	0
d__Bacteria	p__Chloroflexi	c__Dehalococcoidia	o__SAR202_clade	f__norank_o__SAR202_clade	g__norank_f__norank_o__SAR202_clade	s__uncultured_Chloroflexales_bacterium_g__norank	OTU2534	0.144484	0	0	0	0.213873	0.0146749	0	0	0.0698169	0	0.0694898	0	0	0	0	0	0	0
d__Bacteria	p__Gemmatimonadota	c__BD2-11_terrestrial_group	o__norank_c__BD2-11_terrestrial_group	f__norank_o__norank_c__BD2-11_terrestrial_group	g__norank_f__norank_o__norank_c__BD2-11_terrestrial_group	s__uncultured_deep-sea_bacterium_g__norank_f__norank_o__norank_c__BD2-11_terrestrial_group	OTU1235	0.144484	0	0	0.00607091	0.0199373	0.00489165	0.0196502	0.0352175	0	0.0178699	0	0	0	0.00957579	0	0	0	0
d__Bacteria	p__Marinimicrobia_SAR406_clade	c__norank_p__Marinimicrobia_SAR406_clade	o__norank_c__norank_p__Marinimicrobia_SAR406_clade	f__norank_o__norank_c__norank_p__Marinimicrobia_SAR406_clade	g__norank_f__norank_o__norank_c__norank_p__Marinimicrobia_SAR406_clade	s__uncultured_deep-sea_bacterium_g__norank_f__norank_o__norank_c__norank	OTU1634	0.144484	0	0.722032	0	0.235622	0.0538081	0.245628	0.0176087	0.187236	0.0119133	0.00631725	0	1.14711	0	0.177015	0	0.0452182	0
d__Bacteria	p__Proteobacteria	c__Gammaproteobacteria	o__Steroidobacterales	f__Woeseiaceae	g__Woeseia	s__uncultured_deep-sea_bacterium_g__Woeseia	OTU63	0.144484	0	0	0	0	0	0	0	0	0	0	0	0	0	0	0	0	0
d__Bacteria	p__Gemmatimonadota	c__BD2-11_terrestrial_group	o__norank_c__BD2-11_terrestrial_group	f__norank_o__norank_c__BD2-11_terrestrial_group	g__norank_f__norank_o__norank_c__BD2-11_terrestrial_group	s__uncultured_deep-sea_bacterium_g__norank_f__norank_o__norank_c__BD2-11_terrestrial_group	OTU2459	0.141044	0	0.134854	0	0.630743	0.097833	0.677933	0	0.383993	0	0.360083	0.0137692	0.0362007	0	0.00907771	0	0.0135655	0
d__Bacteria	p__Proteobacteria	c__Alphaproteobacteria	o__Rhizobiales	f__Rhizobiales_Incertae_Sedis	g__Phreatobacter	s__unclassified_g__Phreatobacter	OTU1748	0.141044	0	0	0	0	0	0	0	0	0	0	0	0	0	0.00680828	0	0	0
d__Bacteria	p__Proteobacteria	c__Gammaproteobacteria	o__unclassified_c__Gammaproteobacteria	f__unclassified_c__Gammaproteobacteria	g__unclassified_c__Gammaproteobacteria	s__unclassified_c__Gammaproteobacteria	OTU2402	0.141044	0	0.117997	0	0.173998	0	0	0	0.282441	0	0.160037	0.110153	0.074664	0	0	0	0	0
d__Bacteria	p__Chloroflexi	c__Dehalococcoidia	o__SAR202_clade	f__norank_o__SAR202_clade	g__norank_f__norank_o__SAR202_clade	s__uncultured_bacterium_g__norank_f__norank_o__SAR202_clade	OTU2519	0.137604	0	0	0	0.206623	0.259257	0.0687758	0.0176087	0.0571229	0	0.0315863	0	0.00905018	0	0	0	0	0
d__Bacteria	p__Planctomycetota	c__Phycisphaerae	o__Phycisphaerales	f__Phycisphaeraceae	g__Urania-1B-19_marine_sediment_group	s__uncultured_Planctomycetales_bacterium_g__Urania-1B-19_marine_sediment_group	OTU3525	0.137604	0.00763184	0.26128	0	0.208435	0.0195666	0.245628	0	0.510933	0.0953062	0.23795	0	0.183266	0	0.0658134	0	0.00452182	0
d__Bacteria	p__Actinobacteriota	c__Acidimicrobiia	o__Microtrichales	f__Microtrichaceae	g__Sva0996_marine_group	s__unclassified_g__Sva0996_marine_group	OTU3443	0.134164	0	0	0	0.0779367	0.0880497	0.108076	0	0.0222145	0.0119133	0.124239	0	0.0475135	0	0.00226943	0	0	0
d__Bacteria	p__Bacteroidota	c__Bacteroidia	o__Chitinophagales	f__Saprospiraceae	g__norank_f__Saprospiraceae	s__unclassified_g__norank_f__Saprospiraceae	OTU1795	0.134164	0	0	0	0	0.0195666	0	0	0	0	0	0	0	0	0	0	0	0
d__Bacteria	p__Bdellovibrionota	c__Bdellovibrionia	o__Bdellovibrionales	f__Bdellovibrionaceae	g__Bdellovibrio	s__uncultured_bacterium_g__Bdellovibrio	OTU1787	0.134164	0	0	0	0	0	0	0	0	0	0	0	0	0	0	0	0	0
d__Bacteria	p__Chloroflexi	c__Dehalococcoidia	o__SAR202_clade	f__norank_o__SAR202_clade	g__norank_f__norank_o__SAR202_clade	s__uncultured_Thermomicrobium_sp._g__norank	OTU3174	0.134164	0	0.00561892	0	0.121436	0.0929413	0.265278	0.211305	0.225318	0.00595664	0.113711	0	0	0	0.031772	0	0	0
d__Bacteria	p__Chloroflexi	c__Anaerolineae	o__SBR1031	f__A4b	g__norank_f__A4b	s__uncultured_bacterium_g__norank_f__A4b	OTU1716	0.134164	0	0	0	0	0	0	0	0	0	0	0	0	0	0	0	0	0
d__Bacteria	p__Patescibacteria	c__Parcubacteria	o__unclassified_c__Parcubacteria	f__unclassified_c__Parcubacteria	g__unclassified_c__Parcubacteria	s__unclassified_c__Parcubacteria	OTU1730	0.134164	0	0	0	0.0326247	0	0	0	0.00634699	0	0.00210575	0	0.0113127	0	0	0	0	0
d__Bacteria	p__Proteobacteria	c__Gammaproteobacteria	o__JTB23	f__norank_o__JTB23	g__norank_f__norank_o__JTB23	s__uncultured_deep-sea_bacterium_g__norank_f__norank_o__JTB23	OTU2539	0.134164	0	0.140473	0	1.66567	0	0.0687758	0	0.0412554	0.0119133	0.00631725	0	0	0	0	0	0	0
d__Bacteria	p__Bacteroidota	c__Bacteroidia	o__Flavobacteriales	f__Flavobacteriaceae	g__Flavobacterium	s__unclassified_g__Flavobacterium	OTU1833	0.130723	0	0	0	0	0	0	0	0	0	0	0	0	0	0	0	0	0
d__Bacteria	p__Chloroflexi	c__Chloroflexia	o__Chloroflexales	f__Chloroflexaceae	g__unclassified_f__Chloroflexaceae	s__unclassified_f__Chloroflexaceae	OTU1789	0.130723	0	0	0	0	0	0	0	0	0	0	0	0	0	0	0	0	0
d__Bacteria	p__Chloroflexi	c__Anaerolineae	o__Anaerolineales	f__Anaerolineaceae	g__norank_f__Anaerolineaceae	s__unclassified_g__norank_f__Anaerolineaceae	OTU1738	0.130723	0	0	0	0.00543744	0	0.0393005	0	0.0222145	0	0.016846	0	0	0	0	0	0	0
d__Bacteria	p__Gemmatimonadota	c__BD2-11_terrestrial_group	o__norank_c__BD2-11_terrestrial_group	f__norank_o__norank_c__BD2-11_terrestrial_group	g__norank_f__norank_o__norank_c__BD2-11_terrestrial_group	s__uncultured_deep-sea_bacterium_g__norank_f__norank_o__norank_c__BD2-11_terrestrial_group	OTU3580	0.130723	0.0915821	0.230376	0	0.00362496	0.141858	0.501081	0.105652	0.418901	0.220396	0.410621	0.0771074	0	0.0766063	0.154321	0	0.00452182	0
d__Bacteria	p__Gemmatimonadota	c__Gemmatimonadetes	o__Gemmatimonadales	f__Gemmatimonadaceae	g__norank_f__Gemmatimonadaceae	s__uncultured_deep-sea_bacterium_g__norank_f__Gemmatimonadaceae	OTU3134	0.130723	0	0.00280946	0	0.048937	0	0	0	0.0920314	0	0.025269	0	0.024888	0.047879	0.00453885	0	0	0
d__Bacteria	p__Nitrospinota	c__Nitrospinia	o__Nitrospinales	f__Nitrospinaceae	g__norank_f__Nitrospinaceae	s__unclassified_g__norank_f__Nitrospinaceae	OTU2487	0.130723	0.0305274	0.0140473	0.0121418	0.242872	0.141858	0.393005	0	0.203104	0.0119133	0.0652783	0	0.00678764	0	0	0	0.00452182	0
d__Bacteria	p__Proteobacteria	c__Alphaproteobacteria	o__Rhizobiales	f__Rhizobiales_Incertae_Sedis	g__Bauldia	s__unclassified_g__Bauldia	OTU1727	0.130723	0	0	0	0	0	0	0	0	0	0	0	0	0	0	0	0	0
d__Bacteria	p__SAR324_cladeMarine_group_B	c__norank_p__SAR324_cladeMarine_group_B	o__norank_c__norank_p__SAR324_cladeMarine_group_B	f__norank_o__norank_c__norank_p__SAR324_cladeMarine_group_B	g__norank_f__norank_o__norank_c__norank_p__SAR324_cladeMarine_group_B	s__unclassified_g__norank_f__norank_o__norank_c__norank_p__SAR324_cladeMarine_group_B	OTU3963	0.130723	0	0.00561892	0	0	0.083158	0.0589507	0.0704349	0.0698169	0.0774363	0.092653	0.0110153	0.251143	0.00957579	0.0408497	0	0	0
d__Bacteria	p__Chloroflexi	c__JG30-KF-CM66	o__norank_c__JG30-KF-CM66	f__norank_o__norank_c__JG30-KF-CM66	g__norank_f__norank_o__norank_c__JG30-KF-CM66	s__uncultured_bacterium_g__norank_f__norank_o__norank_c__JG30-KF-CM66	OTU3827	0.127283	0.770816	0.0421419	0.376396	0.244685	2.20613	0.225978	5.96936	0.0888579	1.10198	0.0379035	2.90254	0.319019	0.0191516	0.0204248	0	0	0.00979864
d__Bacteria	p__Chloroflexi	c__Dehalococcoidia	o__SAR202_clade	f__norank_o__SAR202_clade	g__norank_f__norank_o__SAR202_clade	s__unclassified_g__norank_f__norank_o__SAR202_clade	OTU2028	0.127283	0.435015	0.00842839	0	0.0326247	0.136966	0	0	0.0285615	0	0.0905473	0	0	0	0	0	0	0
d__Bacteria	p__Chloroflexi	c__JG30-KF-CM66	o__norank_c__JG30-KF-CM66	f__norank_o__norank_c__JG30-KF-CM66	g__norank_f__norank_o__norank_c__JG30-KF-CM66	s__uncultured_bacterium_g__norank_f__norank_o__norank_c__JG30-KF-CM66	OTU129	0.127283	0	0.0252852	0	0.0126874	0	0	0	0.00317349	0	0.033692	0	0.0294131	0	0	0	0	0
d__Bacteria	p__Patescibacteria	c__Parcubacteria	o__Candidatus_Kaiserbacteria	f__norank_o__Candidatus_Kaiserbacteria	g__norank_f__norank_o__Candidatus_Kaiserbacteria	s__uncultured_bacterium_g__norank_f__norank_o__Candidatus_Kaiserbacteria	OTU1753	0.127283	0	0	0	0.112374	0	0	0	0.0349084	0	0.0210575	0	0.0769266	0	0.0181554	0	0	0
d__Bacteria	p__Planctomycetota	c__Phycisphaerae	o__CCM11a	f__norank_o__CCM11a	g__norank_f__norank_o__CCM11a	s__unclassified_g__norank_f__norank_o__CCM11a	OTU1757	0.127283	0	0	0	0.00543744	0	0	0	0	0	0	0	0	0	0	0	0	0
d__Bacteria	p__Proteobacteria	c__Gammaproteobacteria	o__Gammaproteobacteria_Incertae_Sedis	f__unclassified_o__Gammaproteobacteria_Incertae_Sedis	g__norank_f__unclassified	s__unclassified_g__norank_f__unclassified	OTU3562	0.127283	0	0.00561892	0	0.353434	0.0880497	0.186677	0	0.333217	0	0.56013	0	0.119915	0	0.0521968	0	0.0135655	0
d__Bacteria	p__Chloroflexi	c__Dehalococcoidia	o__SAR202_clade	f__norank_o__SAR202_clade	g__norank_f__norank_o__SAR202_clade	s__hydrothermal_vent_metagenome_g__norank_f__norank_o__SAR202_clade	OTU2431	0.123843	0	0	0	1.55873	0.00489165	0.167027	0	0.00952048	0	0	0	0	0	0	0	0	0
d__Bacteria	p__Gemmatimonadota	c__BD2-11_terrestrial_group	o__norank_c__BD2-11_terrestrial_group	f__norank_o__norank_c__BD2-11_terrestrial_group	g__norank_f__norank_o__norank_c__BD2-11_terrestrial_group	s__uncultured_deep-sea_bacterium_g__norank_f__norank_o__norank_c__BD2-11_terrestrial_group	OTU717	0.123843	0	0	0	0.0090624	0.0097833	0.176852	0	0.107899	0	0.00210575	0	0.0362007	0	0	0	0	0
d__Bacteria	p__Planctomycetota	c__Phycisphaerae	o__Phycisphaerales	f__Phycisphaeraceae	g__Urania-1B-19_marine_sediment_group	s__uncultured_planctomycete_g__Urania-1B-19_marine_sediment_group	OTU3434	0.123843	0.00763184	0.0505703	0.0182127	0.20481	0	0.491256	0.246522	0.929834	0	0.642254	0.586567	0.441196	0.0287274	0.365378	0	0.00904364	0
d__Bacteria	p__Calditrichota	c__Calditrichia	o__Calditrichales	f__Calditrichaceae	g__norank_f__Calditrichaceae	s__uncultured_Deferribacteres_bacterium_g__norank	OTU1710	0.120403	0	0	0	0.0126874	0	0	0	0	0	0	0	0	0	0	0	0	0
d__Bacteria	p__Chloroflexi	c__Dehalococcoidia	o__SAR202_clade	f__norank_o__SAR202_clade	g__norank_f__norank_o__SAR202_clade	s__uncultured_deep-sea_bacterium_g__norank_f__norank_o__SAR202_clade	OTU2614	0.120403	0.0228955	0.00842839	0	0.208435	0.0244582	0.0393005	0.0352175	0.00317349	0	0	0.0110153	0	0.105334	0	0	0	0
d__Bacteria	p__Patescibacteria	c__Parcubacteria	o__unclassified_c__Parcubacteria	f__unclassified_c__Parcubacteria	g__unclassified_c__Parcubacteria	s__unclassified_c__Parcubacteria	OTU3940	0.120403	0	0.0112378	0	0	0	0	0	0.12694	0	0.0400093	0	0.522648	0	0.0295025	0	0	0
d__Bacteria	p__Verrucomicrobiota	c__Verrucomicrobiae	o__Opitutales	f__Puniceicoccaceae	g__Verruc-01	s__unclassified_g__Verruc-01	OTU2661	0.120403	0	0	0	0.0797492	0	0.137552	0	0.0222145	0	0.0147403	0	0.0158378	0	0	0	0.00452182	0
d__Bacteria	p__Calditrichota	c__Calditrichia	o__Calditrichales	f__Calditrichaceae	g__JdFR-76	s__unclassified_g__JdFR-76	OTU2518	0.116963	0.00763184	0.00561892	0.103205	0.121436	0.244582	0.108076	0.105652	0.00952048	0.0119133	0.0357978	0.0413075	0.0158378	0	0	0	0	0
d__Bacteria	p__Patescibacteria	c__Parcubacteria	o__Candidatus_Yanofskybacteria	f__norank_o__Candidatus_Yanofskybacteria	g__norank_f__norank_o__Candidatus_Yanofskybacteria	s__unclassified_g__norank_f__norank_o__Candidatus_Yanofskybacteria	OTU1856	0.116963	0	0	0	0.0434995	0	0	0	0.00317349	0	0.00210575	0	0	0	0	0	0	0
d__Bacteria	p__Proteobacteria	c__Gammaproteobacteria	o__unclassified_c__Gammaproteobacteria	f__unclassified_c__Gammaproteobacteria	g__unclassified_c__Gammaproteobacteria	s__unclassified_c__Gammaproteobacteria	OTU2538	0.116963	0	0	0	0.0869991	0	0.00982511	0	0.0920314	0.00595664	0.016846	0	0.00452509	0	0	0	0	0
d__Bacteria	p__Chloroflexi	c__Dehalococcoidia	o__SAR202_clade	f__norank_o__SAR202_clade	g__norank_f__norank_o__SAR202_clade	s__unclassified_g__norank_f__norank_o__SAR202_clade	OTU2654	0.113523	0	0.00280946	0	0.0924365	0.00489165	0.324229	0.176087	0.019041	0	0.0210575	0.267122	0.0158378	0.0766063	0	0	0	0
d__Bacteria	p__Chloroflexi	c__Chloroflexia	o__Thermomicrobiales	f__JG30-KF-CM45	g__norank_f__JG30-KF-CM45	s__metagenome_g__norank_f__JG30-KF-CM45	OTU1704	0.113523	0	0	0	0	0	0	0	0	0	0	0	0	0	0	0	0	0
d__Bacteria	p__Chloroflexi	c__Dehalococcoidia	o__SAR202_clade	f__norank_o__SAR202_clade	g__norank_f__norank_o__SAR202_clade	s__uncultured_Thermomicrobium_sp._g__norank	OTU2448	0.113523	0.0381592	1.02545	0	0.353434	0.0489165	0.216152	0.0704349	0	0.0416964	0.0652783	0.00550767	0	0.0287274	0	0	0.00452182	0
d__Bacteria	p__unclassified_k__norank_d__Bacteria	c__unclassified_k__norank_d__Bacteria	o__unclassified_k__norank_d__Bacteria	f__unclassified_k__norank_d__Bacteria	g__unclassified_k__norank_d__Bacteria	s__unclassified_k__norank_d__Bacteria	OTU30	0.113523	0	0	0	0.0543744	0	0.117901	0	0.0698169	0	0	0	0.0724015	0	0	0	0.00904364	0
d__Bacteria	p__Chloroflexi	c__JG30-KF-CM66	o__norank_c__JG30-KF-CM66	f__norank_o__norank_c__JG30-KF-CM66	g__norank_f__norank_o__norank_c__JG30-KF-CM66	s__uncultured_bacterium_g__norank_f__norank_o__norank_c__JG30-KF-CM66	OTU3209	0.110083	0	0.0561892	0	0.23381	0.107616	0.0687758	0.405001	0.352258	0	0.122134	0.0798612	0.165166	0.0670305	0.0363108	0	0	0
d__Bacteria	p__Nitrospinota	c__Nitrospinia	o__Nitrospinales	f__Nitrospinaceae	g__Nitrospina	s__unclassified_g__Nitrospina	OTU4024	0.110083	0	0	0	0	0	0	0	0.00952048	0	0.0042115	0	0.0135753	0	0.0363108	0	0	0
d__Bacteria	p__Chloroflexi	c__Anaerolineae	o__SBR1031	f__A4b	g__norank_f__A4b	s__unclassified_g__norank_f__A4b	OTU1742	0.106643	0.160269	0	0.0121418	0	0	0	0	0	0	0	0	0	0	0	0	0	0
d__Bacteria	p__Gemmatimonadota	c__PAUC43f_marine_benthic_group	o__norank_c__PAUC43f_marine_benthic_group	f__norank_o__norank_c__PAUC43f_marine_benthic_group	g__norank_f__norank_o__norank_c__PAUC43f_marine_benthic_group	s__uncultured_bacterium_g__norank_f__norank_o__norank_c__PAUC43f_marine_benthic_group	OTU721	0.106643	0	0	0	0.0217498	0	0	0.28174	0.00634699	0	0.0652783	0	0.00678764	0	0.0181554	0	0	0
d__Bacteria	p__Patescibacteria	c__Microgenomatia	o__Candidatus_Woesebacteria	f__norank_o__Candidatus_Woesebacteria	g__norank_f__norank_o__Candidatus_Woesebacteria	s__uncultured_bacterium_g__norank_f__norank_o__Candidatus_Woesebacteria	OTU3167	0.106643	0	0.00280946	0	0.097874	0	0.0589507	0	0.272921	0	0.016846	0	0.0226255	0	0.00226943	0	0.00452182	0
d__Bacteria	p__Planctomycetota	c__Phycisphaerae	o__Phycisphaerales	f__Phycisphaeraceae	g__SM1A02	s__uncultured_deep-sea_bacterium_g__SM1A02	OTU3810	0.106643	0	0.0252852	0.00607091	0.168561	0.0097833	0.42248	0	0.345911	0	0.372718	1.73492	0.153853	0.0191516	0.115741	0	0	0
d__Bacteria	p__Chloroflexi	c__Anaerolineae	o__Caldilineales	f__Caldilineaceae	g__norank_f__Caldilineaceae	s__uncultured_Chloroflexia_bacterium_g__norank	OTU1863	0.103203	0	0	0	0	0	0	0	0	0	0	0	0	0	0	0	0	0
d__Bacteria	p__Chloroflexi	c__Dehalococcoidia	o__SAR202_clade	f__norank_o__SAR202_clade	g__norank_f__norank_o__SAR202_clade	s__hydrothermal_vent_metagenome_g__norank_f__norank_o__SAR202_clade	OTU113	0.103203	0	0	0	0.0380621	0	0	0	0.0317349	0	0.0231633	0.0550767	0	0	0.0226943	0	0	0
d__Bacteria	p__Chloroflexi	c__Dehalococcoidia	o__SAR202_clade	f__norank_o__SAR202_clade	g__norank_f__norank_o__SAR202_clade	s__unclassified_g__norank_f__norank_o__SAR202_clade	OTU2960	0.103203	0	0.241614	0	0	0.0538081	0	0.28174	0.0317349	0	0.016846	0	0.0362007	0	0	0	0	0
d__Bacteria	p__Firmicutes	c__Clostridia	o__Peptostreptococcales-Tissierellales	f__norank_o__Peptostreptococcales-Tissierellales	g__Anaerococcus	s__Anaerococcus_prevotii_DSM_20548	OTU1875	0.103203	0	0	0	0	0	0	0	0	0	0	0	0	0	0	0	0	0
d__Bacteria	p__Patescibacteria	c__Parcubacteria	o__unclassified_c__Parcubacteria	f__unclassified_c__Parcubacteria	g__unclassified_c__Parcubacteria	s__unclassified_c__Parcubacteria	OTU3053	0.103203	0	0.0112378	0	0.0652493	0	0.117901	0	0.247533	0	0.042115	0	0.0927644	0	0.00453885	0	0	0
d__Bacteria	p__Proteobacteria	c__Gammaproteobacteria	o__Oceanospirillales	f__Pseudohongiellaceae	g__Pseudohongiella	s__unclassified_g__Pseudohongiella	OTU827	0.103203	0	0	0	0.00362496	0	0.0196502	0	0.304656	0	0.00631725	0.00550767	0	0	0.00226943	0	0	0
d__Bacteria	p__Proteobacteria	c__Alphaproteobacteria	o__Rhodospirillales	f__Magnetospiraceae	g__norank_f__Magnetospiraceae	s__uncultured_bacterium_g__norank_f__Magnetospiraceae	OTU2163	0.103203	0	0.435467	0	0.0996864	0.0440248	0.0589507	0	0.0222145	0	0.0968645	0.066092	0.0656138	0	0	0	0	0
d__Bacteria	p__Chloroflexi	c__Anaerolineae	o__Anaerolineales	f__Anaerolineaceae	g__norank_f__Anaerolineaceae	s__uncultured_deep-sea_bacterium_g__norank_f__Anaerolineaceae	OTU2792	0.0997626	0.114478	0	0	0.195748	0.53319	0.550206	0.0352175	0.558535	0.0953062	0.200046	0.049569	0.171953	0	0.0272331	0	0.00452182	0
d__Bacteria	p__Chloroflexi	c__Dehalococcoidia	o__SAR202_clade	f__norank_o__SAR202_clade	g__norank_f__norank_o__SAR202_clade	s__uncultured_Chloroflexi_bacterium_HF4000_28F02	OTU654	0.0997626	0	0.00280946	0	0.141373	1.2327	0.196502	0	0.0412554	0.297832	0	0.0247845	0.00452509	0.00957579	0.00453885	0	0	0
d__Bacteria	p__Chloroflexi	c__Anaerolineae	o__Ardenticatenales	f__norank_o__Ardenticatenales	g__norank_f__norank_o__Ardenticatenales	s__uncultured_prokaryote_g__norank_f__norank_o__Ardenticatenales	OTU1746	0.0997626	0	0	0	0	0	0	0	0	0	0	0	0	0	0	0	0	0
d__Bacteria	p__Chloroflexi	c__Anaerolineae	o__Anaerolineales	f__Anaerolineaceae	g__norank_f__Anaerolineaceae	s__unclassified_g__norank_f__Anaerolineaceae	OTU1788	0.0997626	0	0	0	0	0	0	0	0	0	0	0	0	0	0	0	0	0
d__Bacteria	p__NB1-j	c__norank_p__NB1-j	o__norank_c__norank_p__NB1-j	f__norank_o__norank_c__norank_p__NB1-j	g__norank_f__norank_o__norank_c__norank_p__NB1-j	s__unclassified_g__norank_f__norank_o__norank_c__norank_p__NB1-j	OTU1702	0.0997626	0.00763184	0.00280946	0	0.045312	0.102725	0	0	0	0	0.0189518	0	0.0113127	0	0	0	0	0
d__Bacteria	p__Patescibacteria	c__Parcubacteria	o__unclassified_c__Parcubacteria	f__unclassified_c__Parcubacteria	g__unclassified_c__Parcubacteria	s__unclassified_c__Parcubacteria	OTU2508	0.0997626	0	0	0	0.193935	0	0.0589507	0	0	0	0.0357978	0	0	0	0	0	0	0
d__Bacteria	p__Hydrogenedentes	c__Hydrogenedentia	o__Hydrogenedentiales	f__Hydrogenedensaceae	g__norank_f__Hydrogenedensaceae	s__uncultured_delta_proteobacterium_g__norank_f__Hydrogenedensaceae	OTU2403	0.0963225	0	0	0.0303545	0.257372	0.0391332	0.0786009	0	0	0.00595664	0.033692	0.0357999	0.0520386	0	0	0	0	0
d__Bacteria	p__Patescibacteria	c__Microgenomatia	o__Candidatus_Woykebacteria	f__norank_o__Candidatus_Woykebacteria	g__norank_f__norank_o__Candidatus_Woykebacteria	s__unclassified_g__norank_f__norank_o__Candidatus_Woykebacteria	OTU4935	0.0963225	0	0	0	0	0	0.0196502	0	0.0285615	0	0.00210575	0	0.0294131	0	0.0544662	0	0	0
d__Bacteria	p__Proteobacteria	c__Alphaproteobacteria	o__Rhodospirillales	f__Magnetospiraceae	g__Magnetospira	s__uncultured_bacterium_g__Magnetospira	OTU3941	0.0963225	0.0152637	0.0477609	0.0182127	0.00543744	0.0293499	0.0294753	0	0.0158675	0.00595664	0.00631725	0	0.0520386	0	0	0	0	0
d__Bacteria	p__SAR324_cladeMarine_group_B	c__norank_p__SAR324_cladeMarine_group_B	o__norank_c__norank_p__SAR324_cladeMarine_group_B	f__norank_o__norank_c__norank_p__SAR324_cladeMarine_group_B	g__norank_f__norank_o__norank_c__norank_p__SAR324_cladeMarine_group_B	s__unclassified_g__norank_f__norank_o__norank_c__norank_p__SAR324_cladeMarine_group_B	OTU1719	0.0963225	0	0	0	0	0	0	0	0	0	0	0	0	0	0	0	0	0
d__Bacteria	p__Verrucomicrobiota	c__Verrucomicrobiae	o__Verrucomicrobiales	f__Verrucomicrobiaceae	g__unclassified_f__Verrucomicrobiaceae	s__unclassified_f__Verrucomicrobiaceae	OTU1828	0.0963225	0	0	0	0	0	0	0	0	0	0	0	0	0	0	0	0	0
d__Bacteria	p__Bacteroidota	c__Bacteroidia	o__Flavobacteriales	f__Weeksellaceae	g__Chryseobacterium	s__Chryseobacterium_hominis	OTU2137	0.0928825	0	0.637748	0	0	0.0146749	0	0	0	0.422921	0	0	0	0	0.0226943	0	0	0.347852
d__Bacteria	p__Bacteroidota	c__Bacteroidia	o__Chitinophagales	f__Saprospiraceae	g__norank_f__Saprospiraceae	s__uncultured_Saprospiraceae_bacterium_g__norank	OTU1884	0.0928825	0	0	0	0	0	0	0	0	0	0	0	0	0	0	0	0	0
d__Bacteria	p__Chloroflexi	c__Dehalococcoidia	o__SAR202_clade	f__norank_o__SAR202_clade	g__norank_f__norank_o__SAR202_clade	s__hydrothermal_vent_metagenome_g__norank_f__norank_o__SAR202_clade	OTU2151	0.0928825	0.251851	0.463561	0	0	0.0195666	0.0687758	0	0.025388	0.0238265	0.0210575	0	0.0158378	0	0.0295025	0	0	0
d__Bacteria	p__Marinimicrobia_SAR406_clade	c__norank_p__Marinimicrobia_SAR406_clade	o__norank_c__norank_p__Marinimicrobia_SAR406_clade	f__norank_o__norank_c__norank_p__Marinimicrobia_SAR406_clade	g__norank_f__norank_o__norank_c__norank_p__Marinimicrobia_SAR406_clade	s__uncultured_bacterium_g__norank_f__norank_o__norank_c__norank_p__Marinimicrobia_SAR406_clade	OTU2568	0.0928825	0	0.00280946	0.0242836	0.123249	0.0342415	0.117901	0	0	0	0.0231633	0	0.0181004	0	0	0	0	0
d__Bacteria	p__Patescibacteria	c__ABY1	o__Candidatus_Kerfeldbacteria	f__norank_o__Candidatus_Kerfeldbacteria	g__norank_f__norank_o__Candidatus_Kerfeldbacteria	s__unclassified_g__norank_f__norank_o__Candidatus_Kerfeldbacteria	OTU2676	0.0928825	0	0	0	0.0724992	0	0.00982511	0	0.019041	0	0.0442208	0	0	0	0.00453885	0	0	0
d__Bacteria	p__Patescibacteria	c__Parcubacteria	o__unclassified_c__Parcubacteria	f__unclassified_c__Parcubacteria	g__unclassified_c__Parcubacteria	s__unclassified_c__Parcubacteria	OTU4072	0.0928825	0	0	0	0	0	0.0196502	0	0.00634699	0	0.0042115	0	0.203629	0	0	0	0	0
d__Bacteria	p__Proteobacteria	c__Gammaproteobacteria	o__Burkholderiales	f__Rhodocyclaceae	g__Azospira	s__unclassified_g__Azospira	OTU1826	0.0928825	0	0	0	0	0	0	0	0	0	0	0	0	0	0.00680828	0	0	0
d__Bacteria	p__Proteobacteria	c__Alphaproteobacteria	o__Rhodospirillales	f__Magnetospiraceae	g__norank_f__Magnetospiraceae	s__uncultured_organism_g__norank_f__Magnetospiraceae	OTU672	0.0928825	0.00763184	0.216329	0.0121418	0.215685	0.498948	2.2303	0	0.78068	0.0416964	0.250584	0.0275383	0.119915	0.047879	0.00907771	0	0	0
d__Bacteria	p__SAR324_cladeMarine_group_B	c__norank_p__SAR324_cladeMarine_group_B	o__norank_c__norank_p__SAR324_cladeMarine_group_B	f__norank_o__norank_c__norank_p__SAR324_cladeMarine_group_B	g__norank_f__norank_o__norank_c__norank_p__SAR324_cladeMarine_group_B	s__unclassified_g__norank_f__norank_o__norank_c__norank_p__SAR324_cladeMarine_group_B	OTU2625	0.0928825	0	0.0758555	0.0546382	0.570931	0.141858	0.265278	0.0176087	0.450636	0	0.294805	0.0936304	0	0.0574548	0	0	0	0
d__Bacteria	p__unclassified_k__norank_d__Bacteria	c__unclassified_k__norank_d__Bacteria	o__unclassified_k__norank_d__Bacteria	f__unclassified_k__norank_d__Bacteria	g__unclassified_k__norank_d__Bacteria	s__unclassified_k__norank_d__Bacteria	OTU1811	0.0928825	0	0	0	0	0	0	0	0	0	0	0	0.00226255	0	0	0	0	0
d__Bacteria	p__Acidobacteriota	c__Acidobacteriae	o__PAUC26f	f__norank_o__PAUC26f	g__norank_f__norank_o__PAUC26f	s__uncultured_Acidobacterium_sp._g__norank_f__norank_o__PAUC26f	OTU1254	0.0894424	0	0	0	0.00362496	0	0	0.0352175	0	0	0.00210575	0	0	0	0	0	0	0
d__Bacteria	p__Actinobacteriota	c__Acidimicrobiia	o__Actinomarinales	f__norank_o__Actinomarinales	g__norank_f__norank_o__Actinomarinales	s__uncultured_bacterium_g__norank_f__norank_o__Actinomarinales	OTU3472	0.0894424	0.137373	0.00280946	0	0.0416871	0.0097833	0.0196502	0	0.025388	0.00595664	0.113711	0	0.0407258	0	0.00907771	0	0	0
d__Bacteria	p__Bacteroidota	c__Rhodothermia	o__Rhodothermales	f__Rhodothermaceae	g__norank_f__Rhodothermaceae	s__uncultured_deep-sea_bacterium_g__norank_f__Rhodothermaceae	OTU4007	0.0894424	0	0.123616	0	0	0.097833	0.0196502	0	0.0444289	0	0.214787	0	0.366532	0	0.0113471	0	0	0
d__Bacteria	p__Chloroflexi	c__JG30-KF-CM66	o__norank_c__JG30-KF-CM66	f__norank_o__norank_c__JG30-KF-CM66	g__norank_f__norank_o__norank_c__JG30-KF-CM66	s__uncultured_bacterium_g__norank_f__norank_o__norank_c__JG30-KF-CM66	OTU45	0.0894424	0.0152637	0	0	0.0326247	0	0	0	0	0	0	0	0.00678764	0	0.00226943	0	0	0
d__Bacteria	p__Chloroflexi	c__Dehalococcoidia	o__SAR202_clade	f__norank_o__SAR202_clade	g__norank_f__norank_o__SAR202_clade	s__unclassified_g__norank_f__norank_o__SAR202_clade	OTU2604	0.0894424	0.0686866	0	0	0.326247	0.0097833	0.0196502	0.0176087	0.00952048	0	0.00210575	0	0	0.248971	0	0	0	0
d__Bacteria	p__Gemmatimonadota	c__Gemmatimonadetes	o__Gemmatimonadales	f__Gemmatimonadaceae	g__norank_f__Gemmatimonadaceae	s__marine_sediment_metagenome_g__norank_f__Gemmatimonadaceae	OTU1564	0.0894424	0	0.0280946	0	0	0.00489165	0	0	0	0.0238265	0.00210575	0	0.099552	0.143637	0	0	0	0
d__Bacteria	p__Patescibacteria	c__WWE3	o__norank_c__WWE3	f__norank_o__norank_c__WWE3	g__norank_f__norank_o__norank_c__WWE3	s__bacterium_enrichment_culture_clone_EBa3	OTU3104	0.0894424	0	0.036523	0	0.154061	0	0.540381	0	0.679128	0	0.181095	0	0.176479	0	0.0544662	0	0.0226091	0
d__Bacteria	p__Patescibacteria	c__Parcubacteria	o__Candidatus_Nomurabacteria	f__norank_o__Candidatus_Nomurabacteria	g__norank_f__norank_o__Candidatus_Nomurabacteria	s__unclassified_g__norank_f__norank_o__Candidatus_Nomurabacteria	OTU1850	0.0894424	0	0	0	0.0235622	0	0	0	0.019041	0	0	0	0.0203629	0	0	0	0	0
d__Bacteria	p__Proteobacteria	c__Gammaproteobacteria	o__Competibacterales	f__Competibacteraceae	g__Candidatus_Competibacter	s__uncultured_bacterium_g__Candidatus_Competibacter	OTU1876	0.0894424	0	0	0	0	0	0	0	0	0	0	0	0	0	0	0	0	0
d__Bacteria	p__Verrucomicrobiota	c__Omnitrophia	o__Omnitrophales	f__Omnitrophaceae	g__Candidatus_Omnitrophus	s__unclassified_g__Candidatus_Omnitrophus	OTU1772	0.0894424	0	0	0	0	0	0	0	0	0	0	0	0	0	0	0	0	0
d__Bacteria	p__Actinobacteriota	c__Acidimicrobiia	o__Actinomarinales	f__norank_o__Actinomarinales	g__norank_f__norank_o__Actinomarinales	s__unclassified_g__norank_f__norank_o__Actinomarinales	OTU3448	0.0860023	0.78608	4.97837	0.139631	1.32311	0.210341	3.14404	0.457827	3.40833	0.440791	4.10621	0.413075	1.70596	0.258546	1.09613	0	0.158264	0
d__Bacteria	p__Actinobacteriota	c__Acidimicrobiia	o__Microtrichales	f__Microtrichaceae	g__Sva0996_marine_group	s__uncultured_bacterium_g__Sva0996_marine_group	OTU1705	0.0860023	0	0	0	0.00181248	0	0	0	0.00634699	0	0	0	0.00452509	0	0	0	0	0
d__Bacteria	p__Bacteroidota	c__Bacteroidia	o__Chitinophagales	f__Chitinophagaceae	g__unclassified_f__Chitinophagaceae	s__unclassified_f__Chitinophagaceae	OTU1751	0.0860023	0	0	0	0	0	0	0	0	0	0	0	0	0	0	0	0	0
d__Bacteria	p__Calditrichota	c__Calditrichia	o__Calditrichales	f__Calditrichaceae	g__SM23-31	s__unclassified_g__SM23-31	OTU3516	0.0860023	0	0.0140473	0	0.143186	0.0342415	0.00982511	0.0176087	0.231665	0.131046	0.172672	0	0.380108	0.0861821	0.0363108	0	0	0
d__Bacteria	p__Chloroflexi	c__Dehalococcoidia	o__SAR202_clade	f__norank_o__SAR202_clade	g__norank_f__norank_o__SAR202_clade	s__hydrothermal_vent_metagenome_g__norank_f__norank_o__SAR202_clade	OTU1655	0.0860023	0	0.306231	0	0.22656	0.136966	0.0589507	0	0	0.0774363	0	0.0385537	0.472872	0	0.254176	0	0	0
d__Bacteria	p__Chloroflexi	c__Dehalococcoidia	o__SAR202_clade	f__norank_o__SAR202_clade	g__norank_f__norank_o__SAR202_clade	s__uncultured_deep-sea_bacterium_g__norank_f__norank_o__SAR202_clade	OTU3774	0.0860023	0.152637	0.477609	0.00607091	0.239247	0.758206	0.501081	0.14087	0.228492	0.911365	0.427467	2.62165	0.298656	0.18194	0.00453885	0	0.0135655	0
d__Bacteria	p__Patescibacteria	c__ABY1	o__Candidatus_Kuenenbacteria	f__norank_o__Candidatus_Kuenenbacteria	g__norank_f__norank_o__Candidatus_Kuenenbacteria	s__uncultured_deep-sea_bacterium_g__norank_f__norank_o__Candidatus_Kuenenbacteria	OTU3911	0.0860023	0	0	0	0	0	0	0	0.00634699	0	0.00210575	0	0.0633513	0	0	0	0	0
d__Bacteria	p__Patescibacteria	c__Microgenomatia	o__Candidatus_Woykebacteria	f__norank_o__Candidatus_Woykebacteria	g__norank_f__norank_o__Candidatus_Woykebacteria	s__Candidatus_Woykebacteria_bacterium_RIFCSPLOWO2_01_FULL_41_12	OTU1770	0.0860023	0	0.0224757	0	0.0289997	0	0.088426	0	0.0285615	0	0.0042115	0	0.0452509	0	0.00907771	0	0	0
d__Bacteria	p__Patescibacteria	c__Microgenomatia	o__Candidatus_Woykebacteria	f__norank_o__Candidatus_Woykebacteria	g__norank_f__norank_o__Candidatus_Woykebacteria	s__uncultured_bacterium_g__norank_f__norank_o__Candidatus_Woykebacteria	OTU5070	0.0860023	0	0	0	0.0235622	0	0.0393005	0	0.0698169	0	0.0189518	0	0.0678764	0	0.161129	0	0	0
d__Bacteria	p__Planctomycetota	c__Phycisphaerae	o__mle1-8	f__norank_o__mle1-8	g__norank_f__norank_o__mle1-8	s__uncultured_deep-sea_bacterium_g__norank_f__norank_o__mle1-8	OTU1822	0.0860023	0	0	0	0.106936	0.141858	0.0687758	0	0.00634699	0	0.0273748	0	0.00678764	0	0	0	0	0
d__Bacteria	p__Proteobacteria	c__Gammaproteobacteria	o__Oceanospirillales	f__Pseudohongiellaceae	g__Pseudohongiella	s__unclassified_g__Pseudohongiella	OTU3184	0.0860023	0	0.0533798	0	0.154061	0	0.137552	0	0.564882	0	0.218998	0	0.0543011	0	0.00907771	0	0.0135655	0
d__Bacteria	p__Proteobacteria	c__Alphaproteobacteria	o__Caulobacterales	f__Hyphomonadaceae	g__UKL13-1	s__uncultured_bacterium_g__UKL13-1	OTU2681	0.0860023	0	0	0	0	0.0244582	0	0	0	0	0	0	0	0	0	0	0	0
d__Bacteria	p__Bacteroidota	c__SJA-28	o__norank_c__SJA-28	f__norank_o__norank_c__SJA-28	g__norank_f__norank_o__norank_c__SJA-28	s__uncultured_Ignavibacterium_sp._g__norank_f__norank	OTU1792	0.0825622	0	0	0	0	0	0	0	0	0	0	0	0	0	0	0	0	0
d__Bacteria	p__Chloroflexi	c__Ktedonobacteria	o__B12-WMSP1	f__norank_o__B12-WMSP1	g__norank_f__norank_o__B12-WMSP1	s__uncultured_bacterium_g__norank_f__norank_o__B12-WMSP1	OTU1871	0.0825622	0	0	0	0	0	0	0	0	0	0	0	0	0	0	0	0	0
d__Bacteria	p__Chloroflexi	c__Dehalococcoidia	o__SAR202_clade	f__norank_o__SAR202_clade	g__norank_f__norank_o__SAR202_clade	s__uncultured_bacterium_g__norank_f__norank_o__SAR202_clade	OTU2429	0.0825622	0	0	0	0.23381	0.0146749	0.0196502	0	0	0	0.0210575	0	0	0	0	0	0	0
d__Bacteria	p__Patescibacteria	c__ABY1	o__Candidatus_Kuenenbacteria	f__norank_o__Candidatus_Kuenenbacteria	g__norank_f__norank_o__Candidatus_Kuenenbacteria	s__uncultured_deep-sea_bacterium_g__norank_f__norank_o__Candidatus_Kuenenbacteria	OTU1752	0.0825622	0	0	0	0.0108749	0	0	0	0	0	0	0	0.00226255	0	0	0	0	0
d__Bacteria	p__Patescibacteria	c__Microgenomatia	o__Candidatus_Woykebacteria	f__norank_o__Candidatus_Woykebacteria	g__norank_f__norank_o__Candidatus_Woykebacteria	s__uncultured_bacterium_g__norank_f__norank_o__Candidatus_Woykebacteria	OTU3994	0.0825622	0	0.00280946	0	0.00362496	0	0.0393005	0	0	0	0	0	0.0475135	0	0	0	0	0
d__Bacteria	p__Patescibacteria	c__ABY1	o__Candidatus_Uhrbacteria	f__norank_o__Candidatus_Uhrbacteria	g__norank_f__norank_o__Candidatus_Uhrbacteria	s__unclassified_g__norank_f__norank_o__Candidatus_Uhrbacteria	OTU1836	0.0825622	0	0	0	0	0	0	0	0	0	0	0	0	0	0	0	0	0
d__Bacteria	p__Proteobacteria	c__Alphaproteobacteria	o__Rhizobiales	f__Rhizobiales_Incertae_Sedis	g__Phreatobacter	s__unclassified_g__Phreatobacter	OTU1771	0.0825622	0	0	0	0	0	0	0	0	0	0	0	0	0	0	0	0	0
d__Bacteria	p__Actinobacteriota	c__Acidimicrobiia	o__Actinomarinales	f__norank_o__Actinomarinales	g__norank_f__norank_o__Actinomarinales	s__unclassified_g__norank_f__norank_o__Actinomarinales	OTU1535	0.0791221	0	0.915885	0.0121418	0.0217498	0.94898	0	0	0.012694	0.268049	0	0.0633382	0.23983	0.0957579	0.00226943	0.198485	0	0
d__Bacteria	p__Armatimonadota	c__Fimbriimonadia	o__Fimbriimonadales	f__Fimbriimonadaceae	g__norank_f__Fimbriimonadaceae	s__uncultured_bacterium_g__norank_f__Fimbriimonadaceae	OTU2965	0.0791221	0	0	0	0.00362496	0	0	0.158479	0.00952048	0	0.00210575	0	0.00226255	0	0	0	0	0
d__Bacteria	p__Armatimonadota	c__Fimbriimonadia	o__Fimbriimonadales	f__Fimbriimonadaceae	g__norank_f__Fimbriimonadaceae	s__uncultured_bacterium_g__norank_f__Fimbriimonadaceae	OTU3791	0.0791221	0	0.0224757	0	0.0344371	0	0	0	0.012694	0	0.0105288	0.0550767	0.0135753	0	0.00226943	0	0	0
d__Bacteria	p__Bacteroidota	c__Bacteroidia	o__Cytophagales	f__Cyclobacteriaceae	g__norank_f__Cyclobacteriaceae	s__unclassified_g__norank_f__Cyclobacteriaceae	OTU2578	0.0791221	0	0.10395	0	3.07578	0	0.157202	0	0.0444289	0.00595664	0.0105288	0	0	0	0	0	0	0
d__Bacteria	p__Chloroflexi	c__Dehalococcoidia	o__SAR202_clade	f__norank_o__SAR202_clade	g__norank_f__norank_o__SAR202_clade	s__unclassified_g__norank_f__norank_o__SAR202_clade	OTU2878	0.0791221	0	0	0	0	0.0097833	0.0589507	0.228914	0.012694	0.0297832	0.0105288	0.0963842	0	0	0.0136166	0	0	0
d__Bacteria	p__Chloroflexi	c__Anaerolineae	o__Anaerolineales	f__Anaerolineaceae	g__norank_f__Anaerolineaceae	s__unclassified_g__norank_f__Anaerolineaceae	OTU3125	0.0791221	0	0	0	0.0380621	0	0	0	0.107899	0	0.0357978	0	0.0294131	0	0.00453885	0	0	0
d__Bacteria	p__Chloroflexi	c__Dehalococcoidia	o__SAR202_clade	f__norank_o__SAR202_clade	g__norank_f__norank_o__SAR202_clade	s__unclassified_g__norank_f__norank_o__SAR202_clade	OTU2620	0.0791221	0	0	0.13356	0.101499	0.0293499	0.00982511	0.14087	0	0.0178699	0.0737013	0.016523	0	0	0.00226943	0	0	0
d__Bacteria	p__Planctomycetota	c__Phycisphaerae	o__CCM11a	f__norank_o__CCM11a	g__norank_f__norank_o__CCM11a	s__uncultured_deep-sea_bacterium_g__norank_f__norank_o__CCM11a	OTU92	0.0791221	0	0	0	0.00724992	0	0	0	0	0	0	0	0	0	0	0	0	0
d__Bacteria	p__Bacteroidota	c__Bacteroidia	o__Cytophagales	f__Microscillaceae	g__norank_f__Microscillaceae	s__Hassallia_byssoidea_VB512170	OTU1723	0.075682	0	0	0	0	0	0	0	0	0	0	0	0	0	0	0	0	0
d__Bacteria	p__Chloroflexi	c__JG30-KF-CM66	o__norank_c__JG30-KF-CM66	f__norank_o__norank_c__JG30-KF-CM66	g__norank_f__norank_o__norank_c__JG30-KF-CM66	s__uncultured_bacterium_g__norank_f__norank_o__norank_c__JG30-KF-CM66	OTU3484	0.075682	0.587652	0.230376	0.0485673	0.155873	1.43325	0.44213	0.264131	0.361778	0.893495	0.840195	0.25886	0.201367	0.785215	0.0295025	0	0	0
d__Bacteria	p__Chloroflexi	c__JG30-KF-CM66	o__norank_c__JG30-KF-CM66	f__norank_o__norank_c__JG30-KF-CM66	g__norank_f__norank_o__norank_c__JG30-KF-CM66	s__unclassified_g__norank_f__norank_o__norank_c__JG30-KF-CM66	OTU3079	0.075682	0.0610547	0	0.0607091	0.0706867	0.180991	0.176852	0	0.155501	0	0.0715955	0.099138	0.108602	0.0957579	0.0295025	0	0	0
d__Bacteria	p__Chloroflexi	c__Anaerolineae	o__SBR1031	f__A4b	g__norank_f__A4b	s__uncultured_bacterium_g__norank_f__A4b	OTU1717	0.075682	0	0	0	0	0	0	0	0	0	0	0	0	0	0	0	0	0
d__Bacteria	p__Gemmatimonadota	c__BD2-11_terrestrial_group	o__norank_c__BD2-11_terrestrial_group	f__norank_o__norank_c__BD2-11_terrestrial_group	g__norank_f__norank_o__norank_c__BD2-11_terrestrial_group	s__uncultured_deep-sea_bacterium_g__norank_f__norank_o__norank_c__BD2-11_terrestrial_group	OTU1537	0.075682	0	0	0	0	0.00489165	0	0	0.00317349	0	0	0	0.0158378	0	0	0	0	0
d__Bacteria	p__Patescibacteria	c__ABY1	o__Candidatus_Buchananbacteria	f__norank_o__Candidatus_Buchananbacteria	g__norank_f__norank_o__Candidatus_Buchananbacteria	s__unclassified_g__norank_f__norank_o__Candidatus_Buchananbacteria	OTU2442	0.075682	0	0.036523	0	0.177623	0	0.00982511	0	0.0761639	0	0.0147403	0	0.0339382	0	0.00226943	0	0	0
d__Bacteria	p__Patescibacteria	c__Parcubacteria	o__Candidatus_Yanofskybacteria	f__norank_o__Candidatus_Yanofskybacteria	g__norank_f__norank_o__Candidatus_Yanofskybacteria	s__unclassified_g__norank_f__norank_o__Candidatus_Yanofskybacteria	OTU1880	0.075682	0	0	0	0.0144998	0	0	0	0	0	0	0	0	0	0	0	0	0
d__Bacteria	p__Patescibacteria	c__Microgenomatia	o__Candidatus_Woykebacteria	f__norank_o__Candidatus_Woykebacteria	g__norank_f__norank_o__Candidatus_Woykebacteria	s__uncultured_bacterium_g__norank_f__norank_o__Candidatus_Woykebacteria	OTU2663	0.075682	0	0.0112378	0	0.0960615	0	0.127726	0	0.0222145	0	0.0042115	0	0.00905018	0	0	0	0	0
d__Bacteria	p__Patescibacteria	c__Parcubacteria	o__Candidatus_Yanofskybacteria	f__norank_o__Candidatus_Yanofskybacteria	g__norank_f__norank_o__Candidatus_Yanofskybacteria	s__uncultured_bacterium_g__norank_f__norank_o__Candidatus_Yanofskybacteria	OTU1804	0.075682	0	0	0	0.0090624	0	0	0	0	0	0.00210575	0	0	0	0	0	0	0
d__Bacteria	p__Proteobacteria	c__Gammaproteobacteria	o__Steroidobacterales	f__Woeseiaceae	g__Woeseia	s__unclassified_g__Woeseia	OTU1065	0.075682	0	0	0	0.00543744	0	0	0	0	0	0.0147403	0	0.183266	0	0	0	0	0
d__Bacteria	p__Acidobacteriota	c__Subgroup_5	o__norank_c__Subgroup_5	f__norank_o__norank_c__Subgroup_5	g__norank_f__norank_o__norank_c__Subgroup_5	s__uncultured_deep-sea_bacterium_g__norank_f__norank_o__norank_c__Subgroup_5	OTU2793	0.0722419	0	0	0	0.0217498	0.1174	0	0	0.00634699	0.0833929	0.00210575	0	0.0226255	0	0	0	0	0
d__Bacteria	p__Bacteroidota	c__Ignavibacteria	o__Ignavibacteriales	f__PHOS-HE36	g__norank_f__PHOS-HE36	s__unclassified_g__norank_f__PHOS-HE36	OTU3150	0.0722419	0.00763184	0.00280946	0	0.0434995	0.0244582	0.176852	0	0.0793374	0	0.0189518	0	0.0429884	0.0287274	0	0	0	0
d__Bacteria	p__Bacteroidota	c__Bacteroidia	o__Chitinophagales	f__Saprospiraceae	g__norank_f__Saprospiraceae	s__unclassified_g__norank_f__Saprospiraceae	OTU1714	0.0722419	0	0	0	0	0	0	0	0	0	0	0	0	0	0	0	0	0
d__Bacteria	p__Chloroflexi	c__Dehalococcoidia	o__SAR202_clade	f__norank_o__SAR202_clade	g__norank_f__norank_o__SAR202_clade	s__uncultured_sediment_bacterium_g__norank_f__norank_o__SAR202_clade	OTU3449	0.0722419	0.0228955	0.235995	0.0182127	0.101499	0.763097	0.0786009	0.0880437	0.298309	0.369311	0.395881	0.820643	0.074664	0.258546	0.0204248	0	0	0
d__Bacteria	p__Chloroflexi	c__Anaerolineae	o__Anaerolineales	f__Anaerolineaceae	g__norank_f__Anaerolineaceae	s__uncultured_Chloroflexi_bacterium_g__norank_f__Anaerolineaceae	OTU3788	0.0722419	0.0152637	0	0	0.00362496	0.00489165	0	0	0	0	0.008423	0.324952	0	0	0	0	0	0
d__Bacteria	p__NB1-j	c__norank_p__NB1-j	o__norank_c__norank_p__NB1-j	f__norank_o__norank_c__norank_p__NB1-j	g__norank_f__norank_o__norank_c__norank_p__NB1-j	s__unclassified_g__norank_f__norank_o__norank_c__norank_p__NB1-j	OTU84	0.0722419	0.0152637	0	0	0.00543744	0.0293499	0.0294753	0	0.025388	0.0119133	0.025269	0	0.00226255	0	0	0.0052233	0	0
d__Bacteria	p__NB1-j	c__norank_p__NB1-j	o__norank_c__norank_p__NB1-j	f__norank_o__norank_c__norank_p__NB1-j	g__norank_f__norank_o__norank_c__norank_p__NB1-j	s__unclassified_g__norank_f__norank_o__norank_c__norank_p__NB1-j	OTU1068	0.0722419	0	0	0	0.0163123	0.0391332	0.0196502	0.0528262	0.00317349	0.0357398	0.0105288	0	0	0	0	0	0	0
d__Bacteria	p__Patescibacteria	c__Parcubacteria	o__unclassified_c__Parcubacteria	f__unclassified_c__Parcubacteria	g__unclassified_c__Parcubacteria	s__unclassified_c__Parcubacteria	OTU2471	0.0722419	0	0	0	0.509307	0	0.0491256	0	0.00634699	0	0	0	0	0	0	0	0	0
d__Bacteria	p__Planctomycetota	c__Pla4_lineage	o__norank_c__Pla4_lineage	f__norank_o__norank_c__Pla4_lineage	g__norank_f__norank_o__norank_c__Pla4_lineage	s__unclassified_g__norank_f__norank_o__norank_c__Pla4_lineage	OTU1726	0.0722419	0	0	0	0.00724992	0	0	0	0	0	0	0	0	0	0	0	0	0
d__Bacteria	p__Proteobacteria	c__Gammaproteobacteria	o__CCM19a	f__norank_o__CCM19a	g__norank_f__norank_o__CCM19a	s__uncultured_bacterium_g__norank_f__norank_o__CCM19a	OTU1846	0.0722419	0	0	0	0	0	0	0	0	0	0	0	0	0	0	0	0	0
d__Bacteria	p__Proteobacteria	c__Alphaproteobacteria	o__Defluviicoccales	f__Defluviicoccaceae	g__Defluviicoccus	s__metagenome_g__Defluviicoccus	OTU1780	0.0722419	0	0	0	0	0	0	0	0	0	0	0	0	0	0	0	0	0
d__Bacteria	p__Proteobacteria	c__Alphaproteobacteria	o__Rhizobiales	f__KF-JG30-B3	g__norank_f__KF-JG30-B3	s__metagenome_g__norank_f__KF-JG30-B3	OTU3657	0.0722419	0	0.0224757	0	0.0543744	0	0	0	0.00634699	0	0.214787	0	0	0	0.0839688	0	0	0
d__Bacteria	p__Proteobacteria	c__Alphaproteobacteria	o__Kiloniellales	f__Kiloniellaceae	g__norank_f__Kiloniellaceae	s__marine_sediment_metagenome_g__norank_f__Kiloniellaceae	OTU969	0.0722419	0	0	0	0.0851866	0	0.235803	0.0704349	0.231665	0.0178699	0.155826	0.440614	0.26698	0.0191516	0.00907771	0	0	0
d__Bacteria	p__Actinobacteriota	c__Actinobacteria	o__Propionibacteriales	f__Propionibacteriaceae	g__Cutibacterium	s__Cutibacterium_acnes_g__Cutibacterium	OTU2838	0.0688018	0.175532	0.896218	0.783147	0.00543744	0.0146749	0.284928	0.0176087	0.0729904	0.0774363	0.00631725	0.121169	0.0701389	2.06837	0.0453885	0	0	0.965166
d__Bacteria	p__Actinobacteriota	c__Acidimicrobiia	o__Actinomarinales	f__norank_o__Actinomarinales	g__norank_f__norank_o__Actinomarinales	s__uncultured_Gram-positive_bacterium_g__norank_f__norank_o__Actinomarinales	OTU3465	0.0688018	0	0.0309041	0	0.157686	0	0.0589507	0	0.412554	0	0.200046	0	0.181004	0	0.0612745	0	0	0
d__Bacteria	p__Chloroflexi	c__Dehalococcoidia	o__SAR202_clade	f__norank_o__SAR202_clade	g__norank_f__norank_o__SAR202_clade	s__unclassified_g__norank_f__norank_o__SAR202_clade	OTU1638	0.0688018	0	0.275327	0	0	0.0440248	0	0.0704349	0	0.0238265	0.0631725	0	0	0	0	0	0.00904364	0
d__Bacteria	p__Chloroflexi	c__JG30-KF-CM66	o__norank_c__JG30-KF-CM66	f__norank_o__norank_c__JG30-KF-CM66	g__norank_f__norank_o__norank_c__JG30-KF-CM66	s__unclassified_g__norank_f__norank_o__norank_c__JG30-KF-CM66	OTU1267	0.0688018	0.0152637	0.0224757	0.0182127	0.0507495	0.635914	0.0196502	0.440218	0.0349084	0.160829	0.033692	0.380029	0.00905018	0.00957579	0.031772	0	0	0
d__Bacteria	p__Hydrogenedentes	c__Hydrogenedentia	o__Hydrogenedentiales	f__Hydrogenedensaceae	g__norank_f__Hydrogenedensaceae	s__unclassified_g__norank_f__Hydrogenedensaceae	OTU1827	0.0688018	0	0	0	0.0126874	0	0	0	0	0	0	0	0.0226255	0	0.00453885	0	0	0
d__Bacteria	p__Patescibacteria	c__Parcubacteria	o__Candidatus_Yanofskybacteria	f__norank_o__Candidatus_Yanofskybacteria	g__norank_f__norank_o__Candidatus_Yanofskybacteria	s__unclassified_g__norank_f__norank_o__Candidatus_Yanofskybacteria	OTU3585	0.0688018	0	0.474799	0	0.0163123	0	0.0294753	0	0.0666434	0	0.214787	0	0.269243	0	0.0226943	0	0	0
d__Bacteria	p__Planctomycetota	c__Phycisphaerae	o__CCM11a	f__norank_o__CCM11a	g__norank_f__norank_o__CCM11a	s__uncultured_bacterium_g__norank_f__norank_o__CCM11a	OTU2648	0.0688018	0	0	0.00607091	0.0525619	0	0.0196502	0.0176087	0.00317349	0	0.0042115	0	0	0	0	0	0	0
d__Bacteria	p__Proteobacteria	c__Alphaproteobacteria	o__Defluviicoccales	f__norank_o__Defluviicoccales	g__norank_f__norank_o__Defluviicoccales	s__marine_sediment_metagenome_g__norank_f__norank	OTU481	0.0688018	0.328169	0.00280946	0.0182127	0.154061	0.288607	0.0589507	0	0.0793374	0	0.0737013	0.0137692	0	0	0.0113471	0	0	0.0685905
d__Bacteria	p__Proteobacteria	c__Gammaproteobacteria	o__KI89A_clade	f__norank_o__KI89A_clade	g__norank_f__norank_o__KI89A_clade	s__uncultured_deep-sea_bacterium_g__norank_f__norank_o__KI89A_clade	OTU2551	0.0688018	0	0.0505703	0	0.123249	0.00489165	0.0786009	0	0.0602964	0	0.025269	0.00275383	0.0429884	0	0.00907771	0	0	0
d__Bacteria	p__Proteobacteria	c__Alphaproteobacteria	o__Sneathiellales	f__Sneathiellaceae	g__norank_f__Sneathiellaceae	s__unclassified_g__norank_f__Sneathiellaceae	OTU2791	0.0688018	0	0.112378	0	0	0.0489165	0	0	0	0	0	0	0.0339382	0	0	0	0	0
d__Bacteria	p__Bacteroidota	c__Ignavibacteria	o__Ignavibacteriales	f__PHOS-HE36	g__norank_f__PHOS-HE36	s__uncultured_bacterium_g__norank_f__PHOS-HE36	OTU133	0.0653617	0.0228955	0	0.0182127	0.00181248	0.0586998	0	0	0.19041	0	0	0	0.0384633	0	0.00907771	0	0	0
d__Bacteria	p__Bacteroidota	c__Bacteroidia	o__Sphingobacteriales	f__Lentimicrobiaceae	g__norank_f__Lentimicrobiaceae	s__uncultured_deep-sea_archaeon_g__norank	OTU3740	0.0653617	0	0	0	0.0253747	0.00489165	0.147377	0	0.012694	0	0	0.586567	0.0339382	0	0	0	0	0
d__Bacteria	p__Calditrichota	c__Calditrichia	o__Calditrichales	f__Calditrichaceae	g__JdFR-76	s__uncultured_bacterium_g__JdFR-76	OTU1058	0.0653617	0	0.00280946	0	0.0090624	0	0	0	0	0	0.0105288	0	0	0	0	0	0	0
d__Bacteria	p__Chloroflexi	c__JG30-KF-CM66	o__norank_c__JG30-KF-CM66	f__norank_o__norank_c__JG30-KF-CM66	g__norank_f__norank_o__norank_c__JG30-KF-CM66	s__uncultured_Chloroflexi_bacterium_g__norank_f__norank_o__norank_c__JG30-KF-CM66	OTU4502	0.0653617	0	0.00561892	0.0424964	0.00724992	0.366874	0	0	0.0920314	0.0536097	0.008423	0	0.0905018	0.0383032	0.0340414	0	0	0.0342952
d__Bacteria	p__Chloroflexi	c__Dehalococcoidia	o__SAR202_clade	f__norank_o__SAR202_clade	g__norank_f__norank_o__SAR202_clade	s__uncultured_bacterium_g__norank_f__norank_o__SAR202_clade	OTU1056	0.0653617	0	0	0	0	0.0146749	0.108076	0	0	0	0.025269	0	0.11539	0	0	0	0	0
d__Bacteria	p__Chloroflexi	c__JG30-KF-CM66	o__norank_c__JG30-KF-CM66	f__norank_o__norank_c__JG30-KF-CM66	g__norank_f__norank_o__norank_c__JG30-KF-CM66	s__uncultured_bacterium_g__norank_f__norank_o__norank_c__JG30-KF-CM66	OTU1511	0.0653617	0	0	0	0	0.0586998	0	0	0	0	0.0105288	0	0.00226255	0	0	0	0	0
d__Bacteria	p__Patescibacteria	c__Microgenomatia	o__Candidatus_Curtissbacteria	f__norank_o__Candidatus_Curtissbacteria	g__norank_f__norank_o__Candidatus_Curtissbacteria	s__unclassified_g__norank_f__norank_o__Candidatus_Curtissbacteria	OTU2524	0.0653617	0	0	0	0.0326247	0	0	0	0.00317349	0	0	0	0.00226255	0	0	0	0	0
d__Bacteria	p__Planctomycetota	c__Phycisphaerae	o__Phycisphaerales	f__Phycisphaeraceae	g__Urania-1B-19_marine_sediment_group	s__uncultured_deep-sea_bacterium_g__Urania-1B-19_marine_sediment_group	OTU3107	0.0653617	0	0.00561892	0.00607091	0.103311	0	0.00982511	0	0.295135	0	0.143191	0	0.0588262	0	0.00453885	0	0	0
d__Bacteria	p__Proteobacteria	c__Alphaproteobacteria	o__Parvibaculales	f__PS1_clade	g__norank_f__PS1_clade	s__uncultured_bacterium_g__norank_f__PS1_clade	OTU4806	0.0653617	0	0.00280946	0	0.00543744	0.0880497	0.127726	0	0.0920314	0	0.050538	0	0.074664	0.0670305	0.0771605	0	0.00904364	0
d__Bacteria	p__Proteobacteria	c__Alphaproteobacteria	o__norank_c__Alphaproteobacteria	f__norank_o__norank_c__Alphaproteobacteria	g__norank_f__norank_o__norank_c__Alphaproteobacteria	s__unclassified_g__norank_f__norank_o__norank_c__Alphaproteobacteria	OTU1715	0.0653617	0	0	0	0	0	0	0	0	0	0	0	0	0	0	0	0	0
d__Bacteria	p__Proteobacteria	c__Gammaproteobacteria	o__Oceanospirillales	f__Pseudohongiellaceae	g__Pseudohongiella	s__unclassified_g__Pseudohongiella	OTU38	0.0653617	0	0	0	0	0	0	0	0	0	0	0	0	0	0	0	0	0
d__Bacteria	p__Proteobacteria	c__Gammaproteobacteria	o__Steroidobacterales	f__Woeseiaceae	g__Woeseia	s__uncultured_deep-sea_bacterium_g__Woeseia	OTU3545	0.0653617	0.396856	0.974883	0.0121418	0.338934	0.166316	0.530556	0.0528262	0.51728	0.0119133	0.873887	0	0.221729	0.0861821	0.122549	0.0470097	0.0135655	0
d__Bacteria	p__Bacteroidota	c__Bacteroidia	o__Sphingobacteriales	f__unclassified_o__Sphingobacteriales	g__unclassified_o__Sphingobacteriales	s__unclassified_o__Sphingobacteriales	OTU2467	0.0619216	0	0.0140473	0	0.134124	0.151641	0	0	0.0793374	0	0.0210575	0	0.0158378	0	0.00453885	0	0	0
d__Bacteria	p__Bacteroidota	c__Ignavibacteria	o__Ignavibacteriales	f__PHOS-HE36	g__norank_f__PHOS-HE36	s__uncultured_bacterium_W5-47b	OTU2478	0.0619216	0.0381592	0	0	0.152248	0.0195666	0	0	0.0349084	0	0.0189518	0	0.0181004	0	0	0	0	0
d__Bacteria	p__Bdellovibrionota	c__Oligoflexia	o__0319-6G20	f__norank_o__0319-6G20	g__norank_f__norank_o__0319-6G20	s__uncultured_deep-sea_bacterium_g__norank_f__norank_o__0319-6G20	OTU1881	0.0619216	0	0	0	0.00543744	0	0	0	0	0	0.0147403	0	0.0226255	0	0	0	0	0
d__Bacteria	p__Chloroflexi	c__Chloroflexia	o__Chloroflexales	f__Chloroflexaceae	g__unclassified_f__Chloroflexaceae	s__unclassified_f__Chloroflexaceae	OTU1873	0.0619216	0	0	0	0	0	0	0	0	0	0	0	0	0	0	0	0	0
d__Bacteria	p__Chloroflexi	c__Dehalococcoidia	o__SAR202_clade	f__norank_o__SAR202_clade	g__norank_f__norank_o__SAR202_clade	s__hydrothermal_vent_metagenome_g__norank_f__norank_o__SAR202_clade	OTU777	0.0619216	0	0.00280946	0	0.0598119	0.166316	0.0589507	0	1.20593	0	0.0042115	0.0110153	0.00226255	0	0	0	0	0
d__Bacteria	p__Chloroflexi	c__Anaerolineae	o__SBR1031	f__A4b	g__norank_f__A4b	s__unclassified_g__norank_f__A4b	OTU1882	0.0619216	0	0	0	0	0	0	0	0	0	0	0	0	0	0	0	0	0
d__Bacteria	p__Myxococcota	c__Polyangia	o__VHS-B3-70	f__norank_o__VHS-B3-70	g__norank_f__norank_o__VHS-B3-70	s__uncultured_marine_bacterium_g__norank_f__norank_o__VHS-B3-70	OTU2737	0.0619216	0	0	0	0	0.0391332	0	0	0	0	0	0	0	0	0	0	0	0
d__Bacteria	p__Patescibacteria	c__Parcubacteria	o__Candidatus_Portnoybacteria	f__norank_o__Candidatus_Portnoybacteria	g__norank_f__norank_o__Candidatus_Portnoybacteria	s__uncultured_deep-sea_bacterium_g__norank_f__norank_o__Candidatus_Portnoybacteria	OTU3568	0.0619216	0	0	0	0.0561869	0	0	0	0.012694	0	0.0800185	0	0	0	0	0	0	0
d__Bacteria	p__Patescibacteria	c__Gracilibacteria	o__norank_c__Gracilibacteria	f__norank_o__norank_c__Gracilibacteria	g__norank_f__norank_o__norank_c__Gracilibacteria	s__uncultured_deep-sea_bacterium_g__norank_f__norank_o__norank_c__Gracilibacteria	OTU1867	0.0619216	0	0	0	0	0	0	0	0	0	0	0	0	0	0	0	0	0
d__Bacteria	p__Planctomycetota	c__BD7-11	o__norank_c__BD7-11	f__norank_o__norank_c__BD7-11	g__norank_f__norank_o__norank_c__BD7-11	s__uncultured_bacterium_g__norank_f__norank_o__norank_c__BD7-11	OTU1847	0.0619216	0	0	0	0.00362496	0	0	0	0	0	0	0	0	0	0	0	0	0
d__Bacteria	p__Planctomycetota	c__Phycisphaerae	o__CCM11a	f__norank_o__CCM11a	g__norank_f__norank_o__CCM11a	s__unclassified_g__norank_f__norank_o__CCM11a	OTU1763	0.0619216	0	0	0	0.0235622	0	0	0	0	0	0	0	0.00452509	0	0	0	0	0
d__Bacteria	p__unclassified_k__norank_d__Bacteria	c__unclassified_k__norank_d__Bacteria	o__unclassified_k__norank_d__Bacteria	f__unclassified_k__norank_d__Bacteria	g__unclassified_k__norank_d__Bacteria	s__unclassified_k__norank_d__Bacteria	OTU2474	0.0619216	0	0	0	0.115999	0	0.0786009	0	0	0.0238265	0.008423	0	0.00452509	0	0	0	0.00452182	0
d__Bacteria	p__Verrucomicrobiota	c__Verrucomicrobiae	o__Pedosphaerales	f__Pedosphaeraceae	g__unclassified_f__Pedosphaeraceae	s__unclassified_f__Pedosphaeraceae	OTU1843	0.0619216	0	0	0	0.0362496	0	0	0	0.019041	0	0.0126345	0	0	0	0	0	0	0
d__Bacteria	p__Verrucomicrobiota	c__Omnitrophia	o__Omnitrophales	f__Omnitrophaceae	g__Candidatus_Omnitrophus	s__uncultured_soil_bacterium_PBS-25	OTU3576	0.0619216	0	0	0	0.0235622	0	0.0196502	0	0.0380819	0	0.0568553	0	0	0	0	0	0	0
d__Bacteria	p__Acidobacteriota	c__Subgroup_22	o__norank_c__Subgroup_22	f__norank_o__norank_c__Subgroup_22	g__norank_f__norank_o__norank_c__Subgroup_22	s__unclassified_g__norank_f__norank_o__norank_c__Subgroup_22	OTU1754	0.0584815	0	0	0	0	0	0	0	0	0	0	0	0	0	0	0	0	0
d__Bacteria	p__Acidobacteriota	c__Subgroup_21	o__norank_c__Subgroup_21	f__norank_o__norank_c__Subgroup_21	g__norank_f__norank_o__norank_c__Subgroup_21	s__uncultured_deep-sea_bacterium_g__norank_f__norank_o__norank_c__Subgroup_21	OTU3679	0.0584815	0.0839502	0.255661	0	0.117811	0.00489165	0	0.0528262	0.101552	0	0.130557	0	0	0	0	0	0	0
d__Bacteria	p__Bacteroidota	c__Bacteroidia	o__unclassified_c__Bacteroidia	f__unclassified_c__Bacteroidia	g__unclassified_c__Bacteroidia	s__unclassified_c__Bacteroidia	OTU1747	0.0584815	0	0	0	0	0	0	0	0	0	0	0	0	0	0	0	0	0
d__Bacteria	p__Bacteroidota	c__Rhodothermia	o__Rhodothermales	f__Rhodothermaceae	g__norank_f__Rhodothermaceae	s__unclassified_g__norank_f__Rhodothermaceae	OTU1802	0.0584815	0	0	0	0.0362496	0	0	0	0.00634699	0	0.0105288	0	0.00226255	0	0	0	0	0
d__Bacteria	p__Bacteroidota	c__Rhodothermia	o__Rhodothermales	f__Rhodothermaceae	g__norank_f__Rhodothermaceae	s__uncultured_deep-sea_bacterium_g__norank_f__Rhodothermaceae	OTU3869	0.0584815	0	0.0140473	0	0	0.146749	0.0589507	0.0704349	0.25388	0.00595664	0.147403	0	0.400471	0	0.0272331	0	0.0452182	0
d__Bacteria	p__Chloroflexi	c__Dehalococcoidia	o__SAR202_clade	f__norank_o__SAR202_clade	g__norank_f__norank_o__SAR202_clade	s__uncultured_Thermomicrobium_sp._g__norank	OTU3741	0.0584815	0.0763184	0.988931	0	0.123249	0	0.186677	0.0352175	0.145981	0.458661	0.00631725	0.514967	0.35522	0.0670305	0.0998548	0	0	0
d__Bacteria	p__Firmicutes	c__Bacilli	o__Lactobacillales	f__Leuconostocaceae	g__Weissella	s__unclassified_g__Weissella	OTU1852	0.0584815	0.0152637	0	0.0303545	0	0	0	0	0	0	0	0	0	0	0	0	0	0
d__Bacteria	p__Gemmatimonadota	c__BD2-11_terrestrial_group	o__norank_c__BD2-11_terrestrial_group	f__norank_o__norank_c__BD2-11_terrestrial_group	g__norank_f__norank_o__norank_c__BD2-11_terrestrial_group	s__uncultured_bacterium_g__norank_f__norank_o__norank_c__BD2-11_terrestrial_group	OTU1848	0.0584815	0	0	0	0	0	0	0	0	0	0	0	0	0	0	0	0	0
d__Bacteria	p__Planctomycetota	c__Phycisphaerae	o__Phycisphaerales	f__Phycisphaeraceae	g__Urania-1B-19_marine_sediment_group	s__uncultured_planctomycete_g__Urania-1B-19_marine_sediment_group	OTU835	0.0584815	0	0.0646176	0.0121418	0.121436	0	0.147377	0	0.0666434	0.0119133	0.0315863	0	0.0113127	0	0	0	0	0
d__Bacteria	p__Planctomycetota	c__Phycisphaerae	o__Phycisphaerales	f__Phycisphaeraceae	g__Urania-1B-19_marine_sediment_group	s__unclassified_g__Urania-1B-19_marine_sediment_group	OTU1206	0.0584815	0	0	0.00607091	0.112374	0.00489165	0.0196502	0	0	0.00595664	0.0210575	0	0	0	0	0	0	0
d__Bacteria	p__Proteobacteria	c__Alphaproteobacteria	o__Micropepsales	f__Micropepsaceae	g__norank_f__Micropepsaceae	s__unclassified_g__norank_f__Micropepsaceae	OTU1711	0.0584815	0	0	0	0	0	0	0	0	0	0	0	0	0	0	0	0	0
d__Bacteria	p__Proteobacteria	c__Alphaproteobacteria	o__Defluviicoccales	f__norank_o__Defluviicoccales	g__norank_f__norank_o__Defluviicoccales	s__unclassified_g__norank_f__norank_o__Defluviicoccales	OTU3714	0.0584815	0.114478	0.0252852	0	0.213873	0.083158	0.167027	0	0.0539494	0.0416964	0.0947588	0.415829	0.13349	0	0.00226943	0	0	0
d__Bacteria	p__Zixibacteria	c__norank_p__Zixibacteria	o__norank_c__norank_p__Zixibacteria	f__norank_o__norank_c__norank_p__Zixibacteria	g__norank_f__norank_o__norank_c__norank_p__Zixibacteria	s__uncultured_bacterium_g__norank_f__norank_o__norank_c__norank_p__Zixibacteria	OTU3918	0.0584815	0	0.00561892	0	0	0	0.0589507	0.0704349	0.012694	0	0.0126345	0	0.0362007	0	0.0226943	0	0	0
d__Bacteria	p__Acidobacteriota	c__Subgroup_26	o__norank_c__Subgroup_26	f__norank_o__norank_c__Subgroup_26	g__norank_f__norank_o__norank_c__Subgroup_26	s__uncultured_bacterium_g__norank_f__norank_o__norank_c__Subgroup_26	OTU2821	0.0550415	0.0228955	0	0	0.0362496	0.141858	0	0	0.0380819	0.0238265	0.0484323	0	0.0316756	0	0.0590051	0	0	0
d__Bacteria	p__Actinobacteriota	c__Acidimicrobiia	o__IMCC26256	f__norank_o__IMCC26256	g__norank_f__norank_o__IMCC26256	s__unclassified_g__norank_f__norank_o__IMCC26256	OTU3455	0.0550415	0.106846	0.00842839	0	0.21931	0	0.943211	0	0.564882	0	0.654889	0	0.307706	0	0.12028	0	0.0180873	0
d__Bacteria	p__Actinobacteriota	c__Actinobacteria	o__Actinomycetales	f__Actinomycetaceae	g__Actinomyces	s__Winkia_neuii_subsp._anitrata	OTU1814	0.0550415	0	0	0	0	0	0	0	0	0	0	0	0	0	0	0	0	0
d__Bacteria	p__Bacteroidota	c__Bacteroidia	o__Chitinophagales	f__Saprospiraceae	g__norank_f__Saprospiraceae	s__unclassified_g__norank_f__Saprospiraceae	OTU1755	0.0550415	0	0	0	0	0	0	0	0	0	0	0	0	0	0	0	0	0
d__Bacteria	p__Bacteroidota	c__Ignavibacteria	o__Ignavibacteriales	f__PHOS-HE36	g__norank_f__PHOS-HE36	s__uncultured_bacterium_W5-47b	OTU1444	0.0550415	0	0	0	0.0271872	0	0	0	0.00317349	0	0.0105288	0	0.0158378	0	0	0	0	0
d__Bacteria	p__Bacteroidota	c__Rhodothermia	o__Rhodothermales	f__Rhodothermaceae	g__norank_f__Rhodothermaceae	s__uncultured_deep-sea_bacterium_g__norank_f__Rhodothermaceae	OTU2665	0.0550415	0	0.00280946	0	0.543744	0.00489165	0.00982511	0	0.00317349	0	0.00210575	0	0	0	0	0	0	0
d__Bacteria	p__Calditrichota	c__Calditrichia	o__Calditrichales	f__Calditrichaceae	g__JdFR-76	s__uncultured_bacterium_g__JdFR-76	OTU3984	0.0550415	0	0.00561892	0.0121418	0	0.0880497	0	0.0880437	0.00952048	0.0536097	0.0126345	0	0.074664	0	0.0136166	0	0	0
d__Bacteria	p__Chloroflexi	c__JG30-KF-CM66	o__norank_c__JG30-KF-CM66	f__norank_o__norank_c__JG30-KF-CM66	g__norank_f__norank_o__norank_c__JG30-KF-CM66	s__uncultured_bacterium_g__norank_f__norank_o__norank_c__JG30-KF-CM66	OTU2636	0.0550415	0	0	0.0121418	1.69829	0.0440248	0.186677	0	0.012694	0	0	0.00550767	0	0	0	0	0	0
d__Bacteria	p__Hydrogenedentes	c__Hydrogenedentia	o__Hydrogenedentiales	f__Hydrogenedensaceae	g__norank_f__Hydrogenedensaceae	s__uncultured_delta_proteobacterium_g__norank_f__Hydrogenedensaceae	OTU3725	0.0550415	0	0.0280946	0	0	0.00489165	0.147377	0	0.025388	0.0238265	0.050538	0.43786	0.339382	0	0.0204248	0	0	0
d__Bacteria	p__Hydrogenedentes	c__Hydrogenedentia	o__Hydrogenedentiales	f__Hydrogenedensaceae	g__norank_f__Hydrogenedensaceae	s__unclassified_g__norank_f__Hydrogenedensaceae	OTU703	0.0550415	0	0	0	0.00362496	0	0	0	0	0	0	0	0	0	0	0	0	0
d__Bacteria	p__Marinimicrobia_SAR406_clade	c__norank_p__Marinimicrobia_SAR406_clade	o__norank_c__norank_p__Marinimicrobia_SAR406_clade	f__norank_o__norank_c__norank_p__Marinimicrobia_SAR406_clade	g__norank_f__norank_o__norank_c__norank_p__Marinimicrobia_SAR406_clade	s__uncultured_bacterium_g__norank_f__norank_o__norank_c__norank_p__Marinimicrobia_SAR406_clade	OTU3735	0.0550415	0	0.0280946	0	0.154061	0.249474	0.314404	0.0704349	0.39034	0.232309	0.387458	0.671936	0.199104	0.11491	0.0544662	0	0	0
d__Bacteria	p__Nitrospirota	c__Nitrospiria	o__Nitrospirales	f__Nitrospiraceae	g__Nitrospira	s__unclassified_g__Nitrospira	OTU13	0.0550415	0	0	0.0910636	0.0163123	0	0	0	0	0	0	0	0	0	0	0	0	0
d__Bacteria	p__Patescibacteria	c__ABY1	o__Candidatus_Magasanikbacteria	f__norank_o__Candidatus_Magasanikbacteria	g__norank_f__norank_o__Candidatus_Magasanikbacteria	s__unclassified_g__norank_f__norank_o__Candidatus_Magasanikbacteria	OTU2606	0.0550415	0	0	0	0.0924365	0	0	0	0.0285615	0	0.016846	0	0	0	0.00907771	0	0	0
d__Bacteria	p__Patescibacteria	c__Parcubacteria	o__Candidatus_Yanofskybacteria	f__norank_o__Candidatus_Yanofskybacteria	g__norank_f__norank_o__Candidatus_Yanofskybacteria	s__uncultured_bacterium_g__norank_f__norank_o__Candidatus_Yanofskybacteria	OTU3702	0.0550415	0	0.0927123	0	0.097874	0	0.147377	0	0.272921	0	0.250584	0	0	0	0.0181554	0	0	0
d__Bacteria	p__Planctomycetota	c__Planctomycetes	o__norank_c__Planctomycetes	f__norank_o__norank_c__Planctomycetes	g__norank_f__norank_o__norank_c__Planctomycetes	s__unclassified_g__norank_f__norank_o__norank_c__Planctomycetes	OTU1849	0.0550415	0	0	0	0	0	0	0	0	0	0	0	0	0	0	0	0	0
d__Bacteria	p__Planctomycetota	c__Phycisphaerae	o__Phycisphaerales	f__Phycisphaeraceae	g__SM1A02	s__uncultured_bacterium_g__SM1A02	OTU3090	0.0550415	0	0	0	0.0398746	0.0489165	0	0	0.0380819	0	0.0042115	0	0.0135753	0	0	0	0	0
d__Bacteria	p__Planctomycetota	c__Phycisphaerae	o__CCM11a	f__norank_o__CCM11a	g__norank_f__norank_o__CCM11a	s__uncultured_Planctomycetales_bacterium_g__norank_f__norank_o__CCM11a	OTU2649	0.0550415	0	0	0	0.0869991	0.00489165	0	0.0176087	0.025388	0	0	0	0.00452509	0	0	0	0	0
d__Bacteria	p__Proteobacteria	c__Gammaproteobacteria	o__EPR3968-O8a-Bc78	f__norank_o__EPR3968-O8a-Bc78	g__norank_f__norank_o__EPR3968-O8a-Bc78	s__uncultured_bacterium_g__norank_f__norank_o__EPR3968-O8a-Bc78	OTU987	0.0550415	0	0.00842839	0	0.0308122	0.0097833	0	0	0.0698169	0	0.0568553	0.440614	0.0113127	0.0574548	0.00226943	0	0	0
d__Bacteria	p__Proteobacteria	c__Alphaproteobacteria	o__Sneathiellales	f__Sneathiellaceae	g__Sneathiella	s__uncultured_Alphaproteobacteria_bacterium_g__Sneathiella	OTU67	0.0550415	0	0	0	0.0253747	0	0	0.123261	0.00317349	0	0	0	0.00452509	0	0	0	0	0
d__Bacteria	p__Proteobacteria	c__Gammaproteobacteria	o__EPR3968-O8a-Bc78	f__norank_o__EPR3968-O8a-Bc78	g__norank_f__norank_o__EPR3968-O8a-Bc78	s__uncultured_deep-sea_bacterium_g__norank_f__norank_o__EPR3968-O8a-Bc78	OTU234	0.0550415	0	0.00280946	0	0.00724992	0	0	0	0.00317349	0	0.0273748	0	0	0	0	0	0	0
d__Bacteria	p__Proteobacteria	c__Gammaproteobacteria	o__Oceanospirillales	f__Pseudohongiellaceae	g__Pseudohongiella	s__unclassified_g__Pseudohongiella	OTU3557	0.0550415	0	0.10395	0	0.596306	0	0.88426	0.0352175	0.272921	0.0357398	0.690686	0.0468152	0.638038	0.00957579	0.242829	0	0.0226091	0
d__Bacteria	p__SAR324_cladeMarine_group_B	c__norank_p__SAR324_cladeMarine_group_B	o__norank_c__norank_p__SAR324_cladeMarine_group_B	f__norank_o__norank_c__norank_p__SAR324_cladeMarine_group_B	g__norank_f__norank_o__norank_c__norank_p__SAR324_cladeMarine_group_B	s__unclassified_g__norank_f__norank_o__norank_c__norank_p__SAR324_cladeMarine_group_B	OTU107	0.0550415	0	0	0	0	0	0	0	0	0	0	0	0	0	0	0	0	0
d__Bacteria	p__Armatimonadota	c__Fimbriimonadia	o__Fimbriimonadales	f__Fimbriimonadaceae	g__norank_f__Fimbriimonadaceae	s__unclassified_g__norank_f__Fimbriimonadaceae	OTU3832	0.0516014	0	0.00280946	0	0	0	0	0	0	0	0	0.0082615	0.0837142	0	0.00907771	0	0	0
d__Bacteria	p__Bacteroidota	c__Bacteroidia	o__Flavobacteriales	f__Flavobacteriaceae	g__Aquibacter	s__unclassified_g__Aquibacter	OTU272	0.0516014	0	0.00561892	0	0.00362496	0	0.0196502	0	0.0476024	0	0.00631725	0	0	0	0	0	0	0
d__Bacteria	p__Bacteroidota	c__Bacteroidia	o__Cytophagales	f__Microscillaceae	g__Ohtaekwangia	s__unclassified_g__Ohtaekwangia	OTU1807	0.0516014	0	0	0	0	0	0	0	0	0	0	0	0	0	0	0	0	0
d__Bacteria	p__Bacteroidota	c__Bacteroidia	o__Cytophagales	f__Cyclobacteriaceae	g__unclassified_f__Cyclobacteriaceae	s__unclassified_f__Cyclobacteriaceae	OTU3710	0.0516014	0	0	0	0.0362496	0	0.0786009	0	0.00317349	0	0.042115	0	0.024888	0	0	0	0	0
d__Bacteria	p__Bacteroidota	c__Bacteroidia	o__Flavobacteriales	f__Flavobacteriaceae	g__Aquibacter	s__unclassified_g__Aquibacter	OTU1359	0.0516014	0	0	0	0	0	0	0	0.0634699	0	0.00210575	0	0.0407258	0	0.0340414	0	0	0
d__Bacteria	p__Bdellovibrionota	c__Bdellovibrionia	o__Bdellovibrionales	f__Bdellovibrionaceae	g__Bdellovibrio	s__unclassified_g__Bdellovibrio	OTU1793	0.0516014	0	0	0	0	0	0	0	0	0	0	0	0	0	0	0	0	0
d__Bacteria	p__Chloroflexi	c__Dehalococcoidia	o__unclassified_c__Dehalococcoidia	f__unclassified_c__Dehalococcoidia	g__unclassified_c__Dehalococcoidia	s__unclassified_c__Dehalococcoidia	OTU1786	0.0516014	0	0.00561892	0.0121418	0.0362496	0.00489165	0.0393005	0.0880437	0.00952048	0	0.0315863	0	0.00905018	0	0.0113471	0	0	0
d__Bacteria	p__Chloroflexi	c__Anaerolineae	o__SBR1031	f__A4b	g__OLB13	s__metagenome_g__OLB13	OTU1879	0.0516014	0	0	0	0	0	0	0	0	0	0	0	0	0	0	0	0	0
d__Bacteria	p__Chloroflexi	c__Dehalococcoidia	o__SAR202_clade	f__norank_o__SAR202_clade	g__norank_f__norank_o__SAR202_clade	s__uncultured_deep-sea_bacterium_g__norank_f__norank_o__SAR202_clade	OTU575	0.0516014	0	0.036523	0	0.0416871	0.0097833	0.0196502	0	0.00634699	0	0.00210575	0	0.0113127	0	0.00453885	0	0	0
d__Bacteria	p__Gemmatimonadota	c__BD2-11_terrestrial_group	o__norank_c__BD2-11_terrestrial_group	f__norank_o__norank_c__BD2-11_terrestrial_group	g__norank_f__norank_o__norank_c__BD2-11_terrestrial_group	s__uncultured_sediment_bacterium_g__norank_f__norank_o__norank_c__BD2-11_terrestrial_group	OTU4196	0.0516014	0.045791	0.775412	0	0.0761242	0.313066	0.186677	0	0.12694	0.160829	0.0379035	0.311183	0.0565636	1.68534	0.0340414	0	0	0
d__Bacteria	p__Proteobacteria	c__Gammaproteobacteria	o__unclassified_c__Gammaproteobacteria	f__unclassified_c__Gammaproteobacteria	g__unclassified_c__Gammaproteobacteria	s__unclassified_c__Gammaproteobacteria	OTU3549	0.0516014	0	0.488846	0	0.152248	0	0.314404	0.0352175	0.298309	0	0.345343	0	0.151591	0	0.0726216	0	0	0
d__Bacteria	p__Proteobacteria	c__Gammaproteobacteria	o__OM182_clade	f__norank_o__OM182_clade	g__norank_f__norank_o__OM182_clade	s__unclassified_g__norank_f__norank_o__OM182_clade	OTU2650	0.0516014	0	0.0252852	0	0.103311	0	0.127726	0	0.0571229	0	0.008423	0	0.00452509	0	0	0	0.00452182	0
d__Bacteria	p__Proteobacteria	c__Gammaproteobacteria	o__Steroidobacterales	f__Woeseiaceae	g__Woeseia	s__uncultured_deep-sea_bacterium_g__Woeseia	OTU5190	0.0516014	0	0.0196662	0.0121418	0.0579994	0.0929413	0.0294753	0	0.13646	0.0833929	0.0147403	0	0.0859767	0.105334	0.0113471	0.93497	0	0
d__Bacteria	p__unclassified_k__norank_d__Bacteria	c__unclassified_k__norank_d__Bacteria	o__unclassified_k__norank_d__Bacteria	f__unclassified_k__norank_d__Bacteria	g__unclassified_k__norank_d__Bacteria	s__unclassified_k__norank_d__Bacteria	OTU1767	0.0516014	0	0	0	0.0090624	0	0	0	0.00634699	0	0	0	0.00905018	0	0	0	0	0
d__Bacteria	p__Verrucomicrobiota	c__Omnitrophia	o__Omnitrophales	f__norank_o__Omnitrophales	g__norank_f__norank_o__Omnitrophales	s__unclassified_g__norank_f__norank_o__Omnitrophales	OTU4014	0.0516014	0	0	0	0.00181248	0.0538081	0	0	0	0	0.00210575	0	0.0203629	0	0	0	0	0
d__Bacteria	p__Bacteroidota	c__Bacteroidia	o__Chitinophagales	f__Saprospiraceae	g__unclassified_f__Saprospiraceae	s__unclassified_f__Saprospiraceae	OTU1817	0.0481613	0	0	0.0546382	0	0	0	0	0	0	0	0	0	0	0	0	0	0
d__Bacteria	p__Chloroflexi	c__Dehalococcoidia	o__S085	f__norank_o__S085	g__norank_f__norank_o__S085	s__unclassified_g__norank_f__norank_o__S085	OTU1213	0.0481613	0	0	0	0.0652493	0.00489165	0.108076	0	0.0539494	0	0.058961	0	0.0610887	0	0.00680828	0	0	0
d__Bacteria	p__Desulfobacterota	c__Desulfuromonadia	o__Bradymonadales	f__norank_o__Bradymonadales	g__norank_f__norank_o__Bradymonadales	s__uncultured_Geobacteraceae_bacterium_g__norank	OTU2610	0.0481613	0	0	0	0.00724992	0	0	0	0	0	0	0	0	0	0	0	0	0
d__Bacteria	p__Gemmatimonadota	c__Gemmatimonadetes	o__Gemmatimonadales	f__Gemmatimonadaceae	g__norank_f__Gemmatimonadaceae	s__unclassified_g__norank_f__Gemmatimonadaceae	OTU2411	0.0481613	0.0152637	0.0477609	0.00607091	0.154061	0.166316	0.117901	0.176087	0.0507759	0.137003	0.0379035	0.126676	0.024888	0	0	0	0	0
d__Bacteria	p__Hydrogenedentes	c__Hydrogenedentia	o__Hydrogenedentiales	f__Hydrogenedensaceae	g__norank_f__Hydrogenedensaceae	s__uncultured_bacterium_g__norank_f__Hydrogenedensaceae	OTU1840	0.0481613	0	0	0	0.0308122	0	0	0	0.00317349	0	0.0042115	0	0.0294131	0	0	0	0	0
d__Bacteria	p__Patescibacteria	c__Parcubacteria	o__unclassified_c__Parcubacteria	f__unclassified_c__Parcubacteria	g__unclassified_c__Parcubacteria	s__unclassified_c__Parcubacteria	OTU3937	0.0481613	0	0	0	0.0144998	0	0	0	0.104725	0	0.00210575	0	0.144803	0	0	0	0	0
d__Bacteria	p__Planctomycetota	c__BD7-11	o__norank_c__BD7-11	f__norank_o__norank_c__BD7-11	g__norank_f__norank_o__norank_c__BD7-11	s__uncultured_bacterium_g__norank_f__norank_o__norank_c__BD7-11	OTU1743	0.0481613	0	0	0	0.00362496	0	0	0	0	0	0	0	0	0	0	0	0	0
d__Bacteria	p__Planctomycetota	c__Phycisphaerae	o__Phycisphaerales	f__Phycisphaeraceae	g__Urania-1B-19_marine_sediment_group	s__unclassified_g__Urania-1B-19_marine_sediment_group	OTU2730	0.0481613	0.00763184	0	0	0.328059	0.156533	0.167027	0	0.19041	0.00595664	0.101076	0	0.135753	0	0.0453885	0	0	0
d__Bacteria	p__Planctomycetota	c__Phycisphaerae	o__Phycisphaerales	f__Phycisphaeraceae	g__Urania-1B-19_marine_sediment_group	s__uncultured_planctomycete_g__Urania-1B-19_marine_sediment_group	OTU135	0.0481613	0	0	0	0	0	0	0	0	0	0	0	0	0	0	0	0	0
d__Bacteria	p__Planctomycetota	c__Phycisphaerae	o__Phycisphaerales	f__Phycisphaeraceae	g__Urania-1B-19_marine_sediment_group	s__uncultured_Planctomycetales_bacterium_g__Urania-1B-19_marine_sediment_group	OTU2643	0.0481613	0	0.0561892	0	0.465808	0	0.196502	0	0.0761639	0	0.0042115	0	0	0	0	0	0	0
d__Bacteria	p__Proteobacteria	c__Alphaproteobacteria	o__Sphingomonadales	f__Sphingomonadaceae	g__Erythrobacter	s__unclassified_g__Erythrobacter	OTU2225	0.0481613	0	0.744508	0	0	0.0195666	0.0196502	0.0352175	0	0	0.00631725	0	0	0.124485	0	0	0	0
d__Bacteria	p__Proteobacteria	c__Gammaproteobacteria	o__OM182_clade	f__norank_o__OM182_clade	g__norank_f__norank_o__OM182_clade	s__unclassified_g__norank_f__norank_o__OM182_clade	OTU1756	0.0481613	0	0	0	0.0108749	0	0	0	0.0476024	0	0	0	0.00678764	0	0	0	0	0
d__Bacteria	p__SAR324_cladeMarine_group_B	c__norank_p__SAR324_cladeMarine_group_B	o__norank_c__norank_p__SAR324_cladeMarine_group_B	f__norank_o__norank_c__norank_p__SAR324_cladeMarine_group_B	g__norank_f__norank_o__norank_c__norank_p__SAR324_cladeMarine_group_B	s__Candidatus_Nitrosoarchaeum_limnia_SFB1_g__norank_f__norank_o__norank	OTU1740	0.0481613	0	0	0	0.00543744	0	0	0	0	0	0	0	0	0	0	0	0	0
d__Bacteria	p__unclassified_k__norank_d__Bacteria	c__unclassified_k__norank_d__Bacteria	o__unclassified_k__norank_d__Bacteria	f__unclassified_k__norank_d__Bacteria	g__unclassified_k__norank_d__Bacteria	s__unclassified_k__norank_d__Bacteria	OTU3149	0.0481613	0	0	0	0.0217498	0.083158	0.206327	0	0.0666434	0	0.0189518	0	0.0271505	0	0.0113471	0	0	0
d__Bacteria	p__unclassified_k__norank_d__Bacteria	c__unclassified_k__norank_d__Bacteria	o__unclassified_k__norank_d__Bacteria	f__unclassified_k__norank_d__Bacteria	g__unclassified_k__norank_d__Bacteria	s__unclassified_k__norank_d__Bacteria	OTU1815	0.0481613	0	0	0	0	0	0	0	0	0	0	0	0	0	0	0	0	0
d__Bacteria	p__Actinobacteriota	c__Acidimicrobiia	o__Actinomarinales	f__norank_o__Actinomarinales	g__norank_f__norank_o__Actinomarinales	s__unclassified_g__norank_f__norank_o__Actinomarinales	OTU488	0.0447212	0	0	0.0182127	0.0181248	0.00489165	0	0	0.00634699	0	0.008423	0	0.0316756	0	0	0	0	0
d__Bacteria	p__Actinobacteriota	c__Acidimicrobiia	o__Actinomarinales	f__norank_o__Actinomarinales	g__norank_f__norank_o__Actinomarinales	s__unclassified_g__norank_f__norank_o__Actinomarinales	OTU388	0.0447212	0.0381592	0.0421419	0.0728509	2.45772	0.283716	1.56219	0	0.139634	0.0297832	0	0.00550767	0	0.105334	0.299564	0	0.00904364	0
d__Bacteria	p__Bacteroidota	c__Bacteroidia	o__Sphingobacteriales	f__env.OPS_17	g__norank_f__env.OPS_17	s__unclassified_g__norank_f__env.OPS_17	OTU1750	0.0447212	0	0	0	0	0	0	0	0	0	0	0	0	0	0	0	0	0
d__Bacteria	p__Bacteroidota	c__Bacteroidia	o__Chitinophagales	f__Saprospiraceae	g__norank_f__Saprospiraceae	s__uncultured_Saprospiraceae_bacterium_g__norank	OTU1830	0.0447212	0	0	0	0	0	0	0	0	0	0	0	0	0	0	0	0	0
d__Bacteria	p__Chloroflexi	c__Dehalococcoidia	o__SAR202_clade	f__norank_o__SAR202_clade	g__norank_f__norank_o__SAR202_clade	s__unclassified_g__norank_f__norank_o__SAR202_clade	OTU2227	0.0447212	0	0.244423	0	0	0.205449	0.0982511	0.0704349	0.0285615	0	0.042115	0	0	0	0.00680828	0	0	0
d__Bacteria	p__Chloroflexi	c__JG30-KF-CM66	o__norank_c__JG30-KF-CM66	f__norank_o__norank_c__JG30-KF-CM66	g__norank_f__norank_o__norank_c__JG30-KF-CM66	s__uncultured_bacterium_g__norank_f__norank_o__norank_c__JG30-KF-CM66	OTU2246	0.0447212	0	0.856886	0	0.0416871	0.0391332	0.108076	0	0.0602964	0	0.008423	0	0.0181004	0	0.00907771	0.0835727	0	0
d__Bacteria	p__Chloroflexi	c__JG30-KF-CM66	o__norank_c__JG30-KF-CM66	f__norank_o__norank_c__JG30-KF-CM66	g__norank_f__norank_o__norank_c__JG30-KF-CM66	s__metagenome_g__norank_f__norank_o__norank_c__JG30-KF-CM66	OTU134	0.0447212	0	0	0	0	0	0	0	0	0	0	0	0	0	0	0	0	0
d__Bacteria	p__Dependentiae	c__Babeliae	o__Babeliales	f__unclassified_o__Babeliales	g__unclassified_o__Babeliales	s__unclassified_o__Babeliales	OTU2177	0.0447212	0	0.137664	0	0.0779367	0	0	0	0.0380819	0	0.025269	0	0.0135753	0	0	0	0	0
d__Bacteria	p__Nitrospirota	c__Nitrospiria	o__Nitrospirales	f__Nitrospiraceae	g__Nitrospira	s__unclassified_g__Nitrospira	OTU3115	0.0447212	0	0	0	0	0	0	0	0.0317349	0	0	0	0	0	0	0	0	0
d__Bacteria	p__Patescibacteria	c__Parcubacteria	o__unclassified_c__Parcubacteria	f__unclassified_c__Parcubacteria	g__unclassified_c__Parcubacteria	s__unclassified_c__Parcubacteria	OTU1813	0.0447212	0	0	0	0.00724992	0	0	0	0	0	0	0	0	0	0	0	0	0
d__Bacteria	p__Planctomycetota	c__Phycisphaerae	o__Phycisphaerales	f__Phycisphaeraceae	g__norank_f__Phycisphaeraceae	s__uncultured_bacterium_g__norank_f__Phycisphaeraceae	OTU1706	0.0447212	0	0	0	0.00181248	0	0	0	0	0	0	0	0.00452509	0	0	0	0	0
d__Bacteria	p__Planctomycetota	c__Phycisphaerae	o__Phycisphaerales	f__Phycisphaeraceae	g__Urania-1B-19_marine_sediment_group	s__uncultured_bacterium_g__Urania-1B-19_marine_sediment_group	OTU2613	0.0447212	0	0	0	0.0434995	0.0097833	0	0	0.012694	0	0	0.016523	0.00226255	0	0	0	0	0
d__Bacteria	p__Proteobacteria	c__Alphaproteobacteria	o__Defluviicoccales	f__norank_o__Defluviicoccales	g__norank_f__norank_o__Defluviicoccales	s__unclassified_g__norank_f__norank_o__Defluviicoccales	OTU3656	0.0447212	0	0.0309041	0	0.0253747	0	0.304579	0	0.019041	0.101263	0.991809	0.033046	0.246617	0	0.188362	0	0	0
d__Bacteria	p__Proteobacteria	c__Gammaproteobacteria	o__Burkholderiales	f__Nitrosomonadaceae	g__Ellin6067	s__uncultured_rape_rhizosphere_bacterium_wr0025	OTU1775	0.0447212	0	0	0	0	0	0	0	0	0	0	0	0	0	0	0	0	0
d__Bacteria	p__Proteobacteria	c__Alphaproteobacteria	o__Rhodospirillales	f__Magnetospiraceae	g__norank_f__Magnetospiraceae	s__unclassified_g__norank_f__Magnetospiraceae	OTU2521	0.0447212	0	0.00280946	0	0.0326247	0.0195666	0.0393005	0	0.025388	0	0.0042115	0	0.00226255	0	0.00907771	0	0.00452182	0
d__Bacteria	p__Proteobacteria	c__Gammaproteobacteria	o__unclassified_c__Gammaproteobacteria	f__unclassified_c__Gammaproteobacteria	g__unclassified_c__Gammaproteobacteria	s__unclassified_c__Gammaproteobacteria	OTU1844	0.0447212	0	0	0	0	0	0	0	0	0	0	0	0	0	0	0	0	0
d__Bacteria	p__Proteobacteria	c__Gammaproteobacteria	o__JTB23	f__norank_o__JTB23	g__norank_f__norank_o__JTB23	s__uncultured_deep-sea_bacterium_g__norank_f__norank_o__JTB23	OTU29	0.0447212	0	0	0	0	0	0	0	0	0	0	0	0	0	0	0.135806	0	0
d__Bacteria	p__Proteobacteria	c__Alphaproteobacteria	o__Defluviicoccales	f__norank_o__Defluviicoccales	g__norank_f__norank_o__Defluviicoccales	s__uncultured_Phyllobacteriaceae_bacterium_g__norank_f__norank	OTU1604	0.0447212	0	0.0533798	0	0	0.278824	0	0	0	0	0.00210575	0	0.323544	0	0.19971	0	0.0633054	0
d__Bacteria	p__Proteobacteria	c__Gammaproteobacteria	o__Steroidobacterales	f__Woeseiaceae	g__Woeseia	s__unclassified_g__Woeseia	OTU3188	0.0447212	0	0.193853	0	0.135936	0.0097833	0.157202	0	0.612485	0	0.248479	0	0.108602	0	0.115741	0	0	0
d__Bacteria	p__Proteobacteria	c__Alphaproteobacteria	o__Kiloniellales	f__Kiloniellaceae	g__norank_f__Kiloniellaceae	s__marine_sediment_metagenome_g__norank_f__Kiloniellaceae	OTU966	0.0447212	0	0.0561892	0	0.048937	0	0	0.0176087	0.0761639	0.506314	0.147403	0.0936304	0.246617	0	0.0953159	0	0	0
d__Bacteria	p__Proteobacteria	c__Alphaproteobacteria	o__Defluviicoccales	f__norank_o__Defluviicoccales	g__norank_f__norank_o__Defluviicoccales	s__uncultured_Phyllobacteriaceae_bacterium_g__norank_f__norank	OTU3363	0.0447212	0	0	0	0.0253747	0.00489165	0.0196502	0	0	0.148916	0.0400093	0	0.0294131	0	0.0113471	0	0	0
d__Bacteria	p__SAR324_cladeMarine_group_B	c__norank_p__SAR324_cladeMarine_group_B	o__norank_c__norank_p__SAR324_cladeMarine_group_B	f__norank_o__norank_c__norank_p__SAR324_cladeMarine_group_B	g__norank_f__norank_o__norank_c__norank_p__SAR324_cladeMarine_group_B	s__unclassified_g__norank_f__norank_o__norank_c__norank_p__SAR324_cladeMarine_group_B	OTU3652	0.0447212	0	0.0140473	0	0.0869991	0.097833	0.0589507	0.0880437	0.149154	0.232309	0.193729	0.00550767	0.117652	0.153213	0.0363108	0	0.00452182	0
d__Bacteria	p__SAR324_cladeMarine_group_B	c__norank_p__SAR324_cladeMarine_group_B	o__norank_c__norank_p__SAR324_cladeMarine_group_B	f__norank_o__norank_c__norank_p__SAR324_cladeMarine_group_B	g__norank_f__norank_o__norank_c__norank_p__SAR324_cladeMarine_group_B	s__unclassified_g__norank_f__norank_o__norank_c__norank_p__SAR324_cladeMarine_group_B	OTU1700	0.0447212	0	0	0	0	0	0	0	0	0	0	0	0	0	0	0	0	0
d__Bacteria	p__Chloroflexi	c__Dehalococcoidia	o__SAR202_clade	f__norank_o__SAR202_clade	g__norank_f__norank_o__SAR202_clade	s__uncultured_deep-sea_bacterium_g__norank_f__norank_o__SAR202_clade	OTU3792	0.0412811	0.0228955	0.0421419	0.00607091	0.0743117	0.0293499	0	0	0.225318	0.178699	0.0189518	0.308429	0.099552	0	0.00226943	0	0	0
d__Bacteria	p__Chloroflexi	c__Dehalococcoidia	o__SAR202_clade	f__norank_o__SAR202_clade	g__norank_f__norank_o__SAR202_clade	s__unclassified_g__norank_f__norank_o__SAR202_clade	OTU116	0.0412811	0	0	0	0.0289997	0	0.00982511	0	0	0	0	0	0	0	0	0	0	0
d__Bacteria	p__Chloroflexi	c__Dehalococcoidia	o__SAR202_clade	f__norank_o__SAR202_clade	g__norank_f__norank_o__SAR202_clade	s__unclassified_g__norank_f__norank_o__SAR202_clade	OTU2640	0.0412811	0	0	0.0182127	0.0851866	0.0391332	0	0	0.0158675	0	0	0	0	0	0	0	0	0
d__Bacteria	p__Chloroflexi	c__Dehalococcoidia	o__S085	f__norank_o__S085	g__norank_f__norank_o__S085	s__marine_sediment_metagenome_g__norank_f__norank_o__S085	OTU1503	0.0412811	0	0.0674271	0	0.0598119	0.215233	0	0	0.0856844	0.0416964	0.111605	0	0.210417	0.0861821	0.0181554	0	0	0
d__Bacteria	p__Chloroflexi	c__Dehalococcoidia	o__SAR202_clade	f__norank_o__SAR202_clade	g__norank_f__norank_o__SAR202_clade	s__uncultured_deep-sea_bacterium_g__norank_f__norank_o__SAR202_clade	OTU2701	0.0412811	0.251851	0.00561892	0.00607091	0.115999	0.631023	0.0982511	0.0176087	0.0698169	0.411008	0.117922	0.0302922	0.122177	0.153213	0.0181554	0	0	0
d__Bacteria	p__Dadabacteria	c__Dadabacteriia	o__Dadabacteriales	f__norank_o__Dadabacteriales	g__norank_f__norank_o__Dadabacteriales	s__uncultured_deep-sea_bacterium_g__norank_f__norank_o__Dadabacteriales	OTU3503	0.0412811	0	0.109569	0	0.135936	0.0684831	0.127726	0	0.0793374	0	0.273748	0	0.0950269	0	0.047658	0.835727	0	0
d__Bacteria	p__Gemmatimonadota	c__PAUC43f_marine_benthic_group	o__norank_c__PAUC43f_marine_benthic_group	f__norank_o__norank_c__PAUC43f_marine_benthic_group	g__norank_f__norank_o__norank_c__PAUC43f_marine_benthic_group	s__uncultured_bacterium_g__norank_f__norank_o__norank_c__PAUC43f_marine_benthic_group	OTU3551	0.0412811	0	0	0	0.0163123	0	0	0.14087	0.00952048	0	0.132662	0	0.00226255	0.00957579	0.031772	0	0	0
d__Bacteria	p__Nitrospinota	c__Nitrospinia	o__Nitrospinales	f__Nitrospinaceae	g__norank_f__Nitrospinaceae	s__unclassified_g__norank_f__Nitrospinaceae	OTU2520	0.0412811	0.0152637	0.00561892	0.00607091	0.137749	0.102725	0.42248	0	0.282441	0.0119133	0.143191	0	0.00452509	0	0	0	0.00904364	0
d__Bacteria	p__Patescibacteria	c__Parcubacteria	o__Candidatus_Kaiserbacteria	f__norank_o__Candidatus_Kaiserbacteria	g__norank_f__norank_o__Candidatus_Kaiserbacteria	s__uncultured_bacterium_g__norank_f__norank_o__Candidatus_Kaiserbacteria	OTU4066	0.0412811	0	0	0	0.00362496	0	0	0	0	0	0.008423	0	0.0520386	0	0	0	0	0
d__Bacteria	p__Planctomycetota	c__Phycisphaerae	o__Phycisphaerales	f__Phycisphaeraceae	g__Urania-1B-19_marine_sediment_group	s__uncultured_planctomycete_g__Urania-1B-19_marine_sediment_group	OTU312	0.0412811	0	0	0.0182127	0	0	0	0	0	0.0357398	0	0	0	0	0	0	0	0
d__Bacteria	p__Planctomycetota	c__Phycisphaerae	o__Phycisphaerales	f__Phycisphaeraceae	g__Urania-1B-19_marine_sediment_group	s__unclassified_g__Urania-1B-19_marine_sediment_group	OTU1505	0.0412811	0	0	0	0	0.0195666	0	0	0	0.137003	0.0189518	0	0.0791891	0	0	0	0	0
d__Bacteria	p__Planctomycetota	c__Phycisphaerae	o__Pla1_lineage	f__norank_o__Pla1_lineage	g__norank_f__norank_o__Pla1_lineage	s__uncultured_bacterium_g__norank_f__norank_o__Pla1_lineage	OTU3805	0.0412811	0	0	0	0.0235622	0.0244582	0.0982511	0.123261	0.00634699	0.172742	0.0042115	0.016523	0.00678764	0.0574548	0	0	0	0
d__Bacteria	p__Proteobacteria	c__Alphaproteobacteria	o__Rhodospirillales	f__Magnetospiraceae	g__norank_f__Magnetospiraceae	s__uncultured_organism_g__norank_f__Magnetospiraceae	OTU3493	0.0412811	0.0839502	0.474799	0.0303545	0.367934	0.327741	0	0.264131	1.17737	0.339528	1.21923	0.349737	0.395946	0.047879	0.342683	0	0.00904364	0
d__Bacteria	p__Proteobacteria	c__Gammaproteobacteria	o__Burkholderiales	f__Nitrosomonadaceae	g__Nitrosomonas	s__uncultured_Nitrosospira_sp._g__Nitrosomonas	OTU428	0.0412811	0	0	0	0.0108749	0.0097833	0	0	0	0	0	0	0	0	0	0	0	0
d__Bacteria	p__Proteobacteria	c__Gammaproteobacteria	o__Oceanospirillales	f__Pseudohongiellaceae	g__Pseudohongiella	s__unclassified_g__Pseudohongiella	OTU3607	0.0412811	0	0	0	0.0471245	0	0.196502	0	0.019041	0	0.0210575	0	0.0135753	0	0.00907771	0	0	0
d__Bacteria	p__Verrucomicrobiota	c__Kiritimatiellae	o__WCHB1-41	f__norank_o__WCHB1-41	g__norank_f__norank_o__WCHB1-41	s__unclassified_g__norank_f__norank_o__WCHB1-41	OTU1810	0.0412811	0	0	0	0.0163123	0	0	0	0	0	0	0	0	0	0	0	0	0
d__Bacteria	p__WS2	c__norank_p__WS2	o__norank_c__norank_p__WS2	f__norank_o__norank_c__norank_p__WS2	g__norank_f__norank_o__norank_c__norank_p__WS2	s__unclassified_g__norank_f__norank_o__norank_c__norank_p__WS2	OTU4592	0.0412811	0	0	0	0	0	0	0	0	0	0.0105288	0	0.00905018	0	0.0204248	0	0	0
d__Bacteria	p__Acidobacteriota	c__Blastocatellia	o__Blastocatellales	f__Blastocatellaceae	g__Blastocatella	s__unclassified_g__Blastocatella	OTU1724	0.037841	0	0	0	0	0	0	0	0	0	0	0	0	0	0	0	0	0
d__Bacteria	p__Bacteroidota	c__Rhodothermia	o__Rhodothermales	f__Rhodothermaceae	g__norank_f__Rhodothermaceae	s__unclassified_g__norank_f__Rhodothermaceae	OTU3697	0.037841	0	0	0.00607091	0.0706867	0	0.0294753	0	0.117419	0	0.134768	0.476413	0.0927644	0.105334	0.0136166	0	0	0
d__Bacteria	p__Chloroflexi	c__Anaerolineae	o__Caldilineales	f__Caldilineaceae	g__norank_f__Caldilineaceae	s__uncultured_bacterium_g__norank_f__Caldilineaceae	OTU4746	0.037841	0	0	0	0	0	0	0	0	0	0	0	0	0	0.145243	0	0	0
d__Bacteria	p__Chloroflexi	c__Dehalococcoidia	o__SAR202_clade	f__norank_o__SAR202_clade	g__norank_f__norank_o__SAR202_clade	s__unclassified_g__norank_f__norank_o__SAR202_clade	OTU3775	0.037841	0	0.0393325	0	0.090624	0.220124	0.186677	0.264131	0.0856844	0.065523	0.00631725	0.448875	0.0316756	0.0383032	0	0	0	0
d__Bacteria	p__Chloroflexi	c__Dehalococcoidia	o__SAR202_clade	f__norank_o__SAR202_clade	g__norank_f__norank_o__SAR202_clade	s__unclassified_g__norank_f__norank_o__SAR202_clade	OTU2173	0.037841	0.0228955	0.137664	0	0	0.0097833	0.00982511	0	0	0	0.042115	0.033046	0	0	0.00226943	0	0	0
d__Bacteria	p__Dependentiae	c__Babeliae	o__Babeliales	f__norank_o__Babeliales	g__norank_f__norank_o__Babeliales	s__uncultured_bacterium_g__norank_f__norank_o__Babeliales	OTU2509	0.037841	0	0	0	0.0217498	0	0	0	0.0285615	0	0	0	0.00226255	0	0	0	0	0
d__Bacteria	p__Dependentiae	c__Babeliae	o__Babeliales	f__norank_o__Babeliales	g__norank_f__norank_o__Babeliales	s__uncultured_bacterium_g__norank_f__norank_o__Babeliales	OTU2237	0.037841	0	0.404563	0	0.0108749	0	0.117901	0	0.0222145	0	0.00631725	0	0.0678764	0	0	0	0	0
d__Bacteria	p__Gemmatimonadota	c__BD2-11_terrestrial_group	o__norank_c__BD2-11_terrestrial_group	f__norank_o__norank_c__BD2-11_terrestrial_group	g__norank_f__norank_o__norank_c__BD2-11_terrestrial_group	s__uncultured_bacterium_g__norank_f__norank_o__norank_c__BD2-11_terrestrial_group	OTU3772	0.037841	0	0.0561892	0	0.0616243	0.132075	0.225978	0.0352175	0.180889	0.208482	0.193729	0.512213	0.101815	0.689457	0.0907771	0	0	0.0881877
d__Bacteria	p__Planctomycetota	c__Phycisphaerae	o__CCM11a	f__norank_o__CCM11a	g__norank_f__norank_o__CCM11a	s__unclassified_g__norank_f__norank_o__CCM11a	OTU1496	0.037841	0	0	0	0.00181248	0	0	0	0	0.0357398	0	0	0.00452509	0	0	0	0	0
d__Bacteria	p__Planctomycetota	c__Phycisphaerae	o__CCM11a	f__norank_o__CCM11a	g__norank_f__norank_o__CCM11a	s__uncultured_bacterium_g__norank_f__norank_o__CCM11a	OTU1798	0.037841	0	0	0	0.00362496	0.0391332	0	0	0	0	0	0	0	0	0	0	0	0
d__Bacteria	p__Planctomycetota	c__Phycisphaerae	o__CCM11a	f__norank_o__CCM11a	g__norank_f__norank_o__CCM11a	s__uncultured_bacterium_g__norank_f__norank_o__CCM11a	OTU3296	0.037841	0	0	0	0.00362496	0.00489165	0	0	0	0.065523	0.0042115	0.00550767	0	0	0.0363108	0	0	0
d__Bacteria	p__Proteobacteria	c__Alphaproteobacteria	o__Defluviicoccales	f__norank_o__Defluviicoccales	g__norank_f__norank_o__Defluviicoccales	s__uncultured_proteobacterium_g__norank_f__norank_o__Defluviicoccales	OTU3492	0.037841	0	0	0.0182127	0.126874	0.59189	0.0491256	0.246522	0.12694	0.0119133	0.189518	0.0110153	0.199104	0	0.0499274	0	0	0
d__Bacteria	p__Proteobacteria	c__Alphaproteobacteria	o__Rhizobiales	f__Devosiaceae	g__norank_f__Devosiaceae	s__uncultured_bacterium_g__norank_f__Devosiaceae	OTU3960	0.037841	0	0	0	0	0	0	0	0	0	0	0	0.0972895	0	0	0	0	0
d__Bacteria	p__Proteobacteria	c__Gammaproteobacteria	o__Steroidobacterales	f__Woeseiaceae	g__Woeseia	s__uncultured_deep-sea_bacterium_g__Woeseia	OTU179	0.037841	0.0228955	0.0393325	0	0.0579994	0.0489165	0	0	0.00634699	0.0178699	0.122134	0	0	0.00957579	0	0	0	0
d__Bacteria	p__Proteobacteria	c__Alphaproteobacteria	o__Defluviicoccales	f__norank_o__Defluviicoccales	g__norank_f__norank_o__Defluviicoccales	s__uncultured_Alphaproteobacteria_bacterium_g__norank_f__norank_o__Defluviicoccales	OTU3500	0.037841	0.0839502	0.688318	0	0.0761242	0.00489165	0	0	0.0476024	0.00595664	0.0779128	0	0.0520386	0	0.0136166	0	0	0
d__Bacteria	p__Proteobacteria	c__Alphaproteobacteria	o__Rhodobacterales	f__Rhodobacteraceae	g__norank_f__Rhodobacteraceae	s__uncultured_deep-sea_bacterium_g__norank_f__Rhodobacteraceae	OTU3664	0.037841	0	0	0	0.0108749	0.0342415	0	0	0.00317349	0.0297832	0.109499	0.00550767	0.00452509	0	0	0.0940193	0	0
d__Bacteria	p__Bacteroidota	c__Bacteroidia	o__Bacteroidales	f__unclassified_o__Bacteroidales	g__unclassified_o__Bacteroidales	s__unclassified_o__Bacteroidales	OTU1819	0.0344009	0	0	0	0	0	0	0	0	0	0	0	0	0	0	0	0	0
d__Bacteria	p__Bacteroidota	c__Bacteroidia	o__Flavobacteriales	f__Flavobacteriaceae	g__Flavobacterium	s__unclassified_g__Flavobacterium	OTU1808	0.0344009	0	0	0	0	0	0	0	0	0	0	0	0	0	0	0	0	0
d__Bacteria	p__Chloroflexi	c__Dehalococcoidia	o__SAR202_clade	f__norank_o__SAR202_clade	g__norank_f__norank_o__SAR202_clade	s__uncultured_bacterium_g__norank_f__norank_o__SAR202_clade	OTU1353	0.0344009	0	0	0	0.00543744	0	0.0294753	0	0.0888579	0.00595664	0.0273748	0	0.0429884	0	0.0295025	0	0	0
d__Bacteria	p__Chloroflexi	c__Dehalococcoidia	o__SAR202_clade	f__norank_o__SAR202_clade	g__norank_f__norank_o__SAR202_clade	s__unclassified_g__norank_f__norank_o__SAR202_clade	OTU3459	0.0344009	0.0686866	0.115188	0	0.137749	0.146749	0.196502	0.0176087	0.0825109	0.0714796	0.416939	0.033046	0.119915	0.670305	0.0363108	0	0	0
d__Bacteria	p__Chloroflexi	c__Dehalococcoidia	o__SAR202_clade	f__norank_o__SAR202_clade	g__norank_f__norank_o__SAR202_clade	s__unclassified_g__norank_f__norank_o__SAR202_clade	OTU1297	0.0344009	0	0	0	0	0.0097833	0	0	0.00317349	0	0.0126345	0	0.0113127	0	0.0113471	0	0	0
d__Bacteria	p__Chloroflexi	c__JG30-KF-CM66	o__norank_c__JG30-KF-CM66	f__norank_o__norank_c__JG30-KF-CM66	g__norank_f__norank_o__norank_c__JG30-KF-CM66	s__uncultured_bacterium_g__norank_f__norank_o__norank_c__JG30-KF-CM66	OTU3787	0.0344009	0.78608	0.0646176	0.121418	0.117811	0.856039	0.137552	1.69044	0.13646	1.41768	0.0779128	3.30185	0.138015	0.047879	0.00453885	0.0313398	0	0.00979864
d__Bacteria	p__NB1-j	c__norank_p__NB1-j	o__norank_c__norank_p__NB1-j	f__norank_o__norank_c__norank_p__NB1-j	g__norank_f__norank_o__norank_c__norank_p__NB1-j	s__unclassified_g__norank_f__norank_o__norank_c__norank_p__NB1-j	OTU421	0.0344009	0	0	0	0.0144998	0.0440248	0	0	0.00317349	0.0178699	0.0231633	0	0	0	0	0	0	0
d__Bacteria	p__Patescibacteria	c__Gracilibacteria	o__Candidatus_Peribacteria	f__norank_o__Candidatus_Peribacteria	g__norank_f__norank_o__Candidatus_Peribacteria	s__uncultured_bacterium_g__norank_f__norank_o__Candidatus_Peribacteria	OTU3667	0.0344009	0	0.0224757	0	0.0598119	0	0.0294753	0	0.019041	0	0.0610668	0	0.0113127	0	0	0	0	0
d__Bacteria	p__Patescibacteria	c__Parcubacteria	o__unclassified_c__Parcubacteria	f__unclassified_c__Parcubacteria	g__unclassified_c__Parcubacteria	s__unclassified_c__Parcubacteria	OTU1837	0.0344009	0	0.00280946	0	0.0108749	0	0.0196502	0	0	0	0	0	0.0113127	0	0	0	0	0
d__Bacteria	p__Patescibacteria	c__Microgenomatia	o__Candidatus_Woesebacteria	f__norank_o__Candidatus_Woesebacteria	g__norank_f__norank_o__Candidatus_Woesebacteria	s__uncultured_bacterium_g__norank_f__norank_o__Candidatus_Woesebacteria	OTU3126	0.0344009	0	0	0	0.00724992	0	0	0	0.012694	0	0	0	0.00905018	0	0	0	0	0
d__Bacteria	p__Planctomycetota	c__OM190	o__norank_c__OM190	f__norank_o__norank_c__OM190	g__norank_f__norank_o__norank_c__OM190	s__uncultured_bacterium_g__norank_f__norank_o__norank_c__OM190	OTU1853	0.0344009	0	0	0	0	0	0	0	0	0	0	0	0	0	0	0	0	0
d__Bacteria	p__Planctomycetota	c__Phycisphaerae	o__CCM11a	f__norank_o__CCM11a	g__norank_f__norank_o__CCM11a	s__uncultured_bacterium_g__norank_f__norank_o__CCM11a	OTU2611	0.0344009	0.0152637	0	0	0.097874	0.0342415	0	0	0	0	0.00631725	0	0	0	0	0	0	0
d__Bacteria	p__Proteobacteria	c__Alphaproteobacteria	o__AT-s3-44	f__norank_o__AT-s3-44	g__norank_f__norank_o__AT-s3-44	s__uncultured_bacterium_g__norank_f__norank_o__AT-s3-44	OTU543	0.0344009	0.0534229	0	0	0.0289997	0.190774	0	0.105652	0.0222145	0	0.0105288	0	0	0.0670305	0.0249637	0	0	0
d__Bacteria	p__Proteobacteria	c__Alphaproteobacteria	o__Rhodospirillales	f__Magnetospiraceae	g__Magnetospira	s__uncultured_bacterium_g__Magnetospira	OTU1919	0.0344009	0.29001	0.0674271	0	0.0217498	0.0244582	0.0491256	0	0.00634699	0.0833929	0.008423	0	0	0	0	0	0	0
d__Bacteria	p__Proteobacteria	c__Alphaproteobacteria	o__unclassified_c__Alphaproteobacteria	f__unclassified_c__Alphaproteobacteria	g__unclassified_c__Alphaproteobacteria	s__unclassified_c__Alphaproteobacteria	OTU2624	0.0344009	0	0	0.00607091	0.139561	0.259257	0	0	0.0380819	0.0178699	0.0484323	0	0	0	0.00226943	0	0	0
d__Bacteria	p__Proteobacteria	c__Alphaproteobacteria	o__Defluviicoccales	f__norank_o__Defluviicoccales	g__norank_f__norank_o__Defluviicoccales	s__unclassified_g__norank_f__norank_o__Defluviicoccales	OTU794	0.0344009	0	0	0	0.0398746	0.0733747	0.088426	0	0.019041	0	0.0463265	0	0.00226255	0	0.0204248	0	0	0
d__Bacteria	p__Proteobacteria	c__Alphaproteobacteria	o__Rhodobacterales	f__Rhodobacteraceae	g__unclassified_f__Rhodobacteraceae	s__unclassified_f__Rhodobacteraceae	OTU1861	0.0344009	0	0	0	0	0	0	0	0	0	0	0	0	0	0	0	0	0
d__Bacteria	p__Proteobacteria	c__Alphaproteobacteria	o__Rhodospirillales	f__Magnetospiraceae	g__norank_f__Magnetospiraceae	s__unclassified_g__norank_f__Magnetospiraceae	OTU1684	0.0344009	0	0.0309041	0	0.117811	0.102725	0.00982511	0	0	0.0476531	0.124239	0.0110153	0.10634	0	0.0295025	0	0	0
d__Bacteria	p__Verrucomicrobiota	c__Verrucomicrobiae	o__Opitutales	f__Puniceicoccaceae	g__unclassified_f__Puniceicoccaceae	s__unclassified_f__Puniceicoccaceae	OTU3048	0.0344009	0.00763184	0	0	0.0561869	0.00489165	0.108076	0	0.0476024	0	0.0189518	0	0.00905018	0	0.00453885	0	0	0
d__Bacteria	p__Actinobacteriota	c__Acidimicrobiia	o__Actinomarinales	f__norank_o__Actinomarinales	g__norank_f__norank_o__Actinomarinales	s__unclassified_g__norank_f__norank_o__Actinomarinales	OTU3427	0.0309608	0	0.00561892	0	0.0199373	0	0.0786009	0	0	0	0.273748	0	0.0203629	0	0.015886	0	0.00904364	0
d__Bacteria	p__Bacteroidota	c__Bacteroidia	o__Cytophagales	f__Cyclobacteriaceae	g__Ekhidna	s__uncultured_deep-sea_bacterium_g__Ekhidna	OTU62	0.0309608	0	0	0	0	0	0	0	0	0	0.00631725	0	0	0	0	0	0	0
d__Bacteria	p__Bacteroidota	c__Rhodothermia	o__Rhodothermales	f__Rhodothermaceae	g__norank_f__Rhodothermaceae	s__uncultured_bacterium_g__norank_f__Rhodothermaceae	OTU3612	0.0309608	0.0610547	0.0168568	0	0.0344371	0	0.108076	0	0.00317349	0	0.111605	0	0.0271505	0	0.0408497	0	0	0
d__Bacteria	p__Bacteroidota	c__Bacteroidia	o__Cytophagales	f__Cyclobacteriaceae	g__norank_f__Cyclobacteriaceae	s__unclassified_g__norank_f__Cyclobacteriaceae	OTU3977	0.0309608	0	0.0309041	0	0.00181248	0	0	0	0	0	0.008423	0	0.0407258	0	0	0	0	0
d__Bacteria	p__Bdellovibrionota	c__Bdellovibrionia	o__Bdellovibrionales	f__Bdellovibrionaceae	g__OM27_clade	s__unclassified_g__OM27_clade	OTU1841	0.0309608	0	0.00561892	0	0.0235622	0.0097833	0	0	0.012694	0.00595664	0.00631725	0	0.0158378	0	0	0	0	0
d__Bacteria	p__Chloroflexi	c__Dehalococcoidia	o__SAR202_clade	f__norank_o__SAR202_clade	g__norank_f__norank_o__SAR202_clade	s__uncultured_deep-sea_bacterium_g__norank_f__norank_o__SAR202_clade	OTU3431	0.0309608	0	0	0	0.0199373	0	0.00982511	0.0352175	0.00317349	0.0595664	0.197941	0	0.00452509	0	0	0	0	0
d__Bacteria	p__Chloroflexi	c__JG30-KF-CM66	o__norank_c__JG30-KF-CM66	f__norank_o__norank_c__JG30-KF-CM66	g__norank_f__norank_o__norank_c__JG30-KF-CM66	s__uncultured_bacterium_g__norank_f__norank_o__norank_c__JG30-KF-CM66	OTU2651	0.0309608	0.106846	0	0.0728509	0.090624	0.528298	0.127726	0.105652	0.12694	0.0357398	0.214787	0.0578305	0	0.0861821	0.0113471	0	0	0
d__Bacteria	p__Chloroflexi	c__Dehalococcoidia	o__SAR202_clade	f__norank_o__SAR202_clade	g__norank_f__norank_o__SAR202_clade	s__uncultured_Chloroflexales_bacterium_g__norank	OTU3489	0.0309608	0	0	0	0.0779367	0.0342415	0	0	0.104725	0	0.134768	0	0.101815	0	0.00226943	0	0	0
d__Bacteria	p__Chloroflexi	c__JG30-KF-CM66	o__norank_c__JG30-KF-CM66	f__norank_o__norank_c__JG30-KF-CM66	g__norank_f__norank_o__norank_c__JG30-KF-CM66	s__uncultured_bacterium_g__norank_f__norank_o__norank_c__JG30-KF-CM66	OTU3310	0.0309608	0	0.199472	0.0303545	0.0543744	0.650589	0.0393005	0.334566	0	0.428878	0.155826	0.173492	0.135753	0.0574548	0.0748911	0.302951	0.00904364	0.0244966
d__Bacteria	p__Chloroflexi	c__Dehalococcoidia	o__SAR202_clade	f__norank_o__SAR202_clade	g__norank_f__norank_o__SAR202_clade	s__uncultured_deep-sea_bacterium_g__norank_f__norank_o__SAR202_clade	OTU3780	0.0309608	0	0	0	0.00362496	0.00489165	0.0491256	0.0528262	0.0158675	0.0536097	0.00631725	0.806874	0.101815	0.0191516	0.0181554	0	0	0.0195973
d__Bacteria	p__Chloroflexi	c__Dehalococcoidia	o__SAR202_clade	f__norank_o__SAR202_clade	g__norank_f__norank_o__SAR202_clade	s__unclassified_g__norank_f__norank_o__SAR202_clade	OTU2432	0.0309608	0	0	0	0.0833741	0.0146749	0.0294753	0	0.0158675	0	0	0	0	0	0	0	0	0
d__Bacteria	p__Chloroflexi	c__Dehalococcoidia	o__SAR202_clade	f__norank_o__SAR202_clade	g__norank_f__norank_o__SAR202_clade	s__uncultured_deep-sea_bacterium_g__norank_f__norank_o__SAR202_clade	OTU493	0.0309608	0.137373	0.036523	0	0	0.254366	0.225978	0.0352175	0.0952048	0.250179	0.042115	0.0743535	0.0384633	0	0.0249637	0	0	0
d__Bacteria	p__Deinococcota	c__Deinococci	o__Thermales	f__Thermaceae	g__Thermus	s__Thermus_scotoductus	OTU5744	0.0309608	0.0152637	0	0	0	0.0391332	0.0196502	0.545871	0	0.107219	0	0	0.0701389	1.02461	0.0181554	0.261165	0.0180873	0.568321
d__Bacteria	p__Fibrobacterota	c__Fibrobacteria	o__Fibrobacterales	f__Fibrobacteraceae	g__norank_f__Fibrobacteraceae	s__uncultured_organism_g__norank_f__Fibrobacteraceae	OTU3193	0.0309608	0	0	0	0.0163123	0	0.0491256	0	0.025388	0	0	0	0.0339382	0	0	0	0	0
d__Bacteria	p__Hydrogenedentes	c__Hydrogenedentia	o__Hydrogenedentiales	f__Hydrogenedensaceae	g__norank_f__Hydrogenedensaceae	s__uncultured_delta_proteobacterium_g__norank_f__Hydrogenedensaceae	OTU1140	0.0309608	0	0	0	0.00181248	0.00489165	0	0	0	0	0.00210575	0	0	0	0	0	0	0
d__Bacteria	p__Hydrogenedentes	c__Hydrogenedentia	o__Hydrogenedentiales	f__Hydrogenedensaceae	g__norank_f__Hydrogenedensaceae	s__uncultured_delta_proteobacterium_g__norank_f__Hydrogenedensaceae	OTU401	0.0309608	0	0.00280946	0.0303545	0.0815616	0	0.0196502	0	0	0	0	0	0	0	0	0	0	0
d__Bacteria	p__Hydrogenedentes	c__Hydrogenedentia	o__Hydrogenedentiales	f__Hydrogenedensaceae	g__norank_f__Hydrogenedensaceae	s__uncultured_delta_proteobacterium_g__norank_f__Hydrogenedensaceae	OTU1729	0.0309608	0	0	0	0.00362496	0	0	0	0.00317349	0	0	0	0	0	0	0	0	0
d__Bacteria	p__Patescibacteria	c__Gracilibacteria	o__Candidatus_Peribacteria	f__norank_o__Candidatus_Peribacteria	g__norank_f__norank_o__Candidatus_Peribacteria	s__unclassified_g__norank_f__norank_o__Candidatus_Peribacteria	OTU1043	0.0309608	0	0	0	0	0	0	0	0	0	0	0	0.024888	0	0	0	0	0
d__Bacteria	p__Patescibacteria	c__Parcubacteria	o__unclassified_c__Parcubacteria	f__unclassified_c__Parcubacteria	g__unclassified_c__Parcubacteria	s__unclassified_c__Parcubacteria	OTU4090	0.0309608	0	0	0	0.0108749	0	0.0196502	0	0.0856844	0	0.0463265	0	0.219467	0	0.0272331	0	0	0
d__Bacteria	p__Patescibacteria	c__Microgenomatia	o__Candidatus_Woykebacteria	f__norank_o__Candidatus_Woykebacteria	g__norank_f__norank_o__Candidatus_Woykebacteria	s__unclassified_g__norank_f__norank_o__Candidatus_Woykebacteria	OTU2619	0.0309608	0	0.00561892	0	0.183061	0	0.0491256	0	0	0	0.00210575	0	0	0	0	0	0	0
d__Bacteria	p__Patescibacteria	c__Microgenomatia	o__Candidatus_Woesebacteria	f__norank_o__Candidatus_Woesebacteria	g__norank_f__norank_o__Candidatus_Woesebacteria	s__uncultured_bacterium_g__norank_f__norank_o__Candidatus_Woesebacteria	OTU2462	0.0309608	0	0	0	0.0434995	0	0	0	0.0285615	0	0	0	0	0	0	0	0	0
d__Bacteria	p__Patescibacteria	c__ABY1	o__Candidatus_Buchananbacteria	f__norank_o__Candidatus_Buchananbacteria	g__norank_f__norank_o__Candidatus_Buchananbacteria	s__unclassified_g__norank_f__norank_o__Candidatus_Buchananbacteria	OTU1712	0.0309608	0	0	0	0	0	0	0	0	0	0	0	0	0	0	0	0	0
d__Bacteria	p__Planctomycetota	c__Phycisphaerae	o__CCM11a	f__norank_o__CCM11a	g__norank_f__norank_o__CCM11a	s__unclassified_g__norank_f__norank_o__CCM11a	OTU2678	0.0309608	0	0	0	0.0398746	0.0342415	0.0196502	0.0352175	0.0222145	0	0.0442208	0	0	0.00957579	0	0	0	0
d__Bacteria	p__Proteobacteria	c__Alphaproteobacteria	o__Kiloniellales	f__Kiloniellaceae	g__norank_f__Kiloniellaceae	s__uncultured_beta_proteobacterium_g__norank_f__Kiloniellaceae	OTU802	0.0309608	0	0	0	0.00362496	0.00489165	0	0	0	0	0	0	0	0	0	0	0	0
d__Bacteria	p__Proteobacteria	c__Gammaproteobacteria	o__Oceanospirillales	f__Pseudohongiellaceae	g__Pseudohongiella	s__uncultured_deep-sea_bacterium_g__Pseudohongiella	OTU3961	0.0309608	0	0	0	0.0163123	0.0733747	0.0589507	0	0.0380819	0.0238265	0.0273748	0	0.140278	0	0	0	0.0135655	0
d__Bacteria	p__Proteobacteria	c__Alphaproteobacteria	o__Defluviicoccales	f__norank_o__Defluviicoccales	g__norank_f__norank_o__Defluviicoccales	s__uncultured_Phyllobacteriaceae_bacterium_g__norank_f__norank	OTU542	0.0309608	0	0.0870933	0.0182127	0.286372	0.479382	0.137552	0	0.295135	0.0476531	0.0779128	0.00275383	0.119915	0	0.0521968	0	0.0180873	0
d__Bacteria	p__Proteobacteria	c__Alphaproteobacteria	o__AT-s3-44	f__norank_o__AT-s3-44	g__norank_f__norank_o__AT-s3-44	s__unclassified_g__norank_f__norank_o__AT-s3-44	OTU3497	0.0309608	0.0534229	0.353992	0	0.0815616	0.35709	0.0294753	0.123261	0.107899	0.0595664	0.296911	0.0550767	0.099552	0.0766063	0.015886	0	0	0
d__Bacteria	p__Proteobacteria	c__Alphaproteobacteria	o__Rhodospirillales	f__Magnetospiraceae	g__norank_f__Magnetospiraceae	s__unclassified_g__norank_f__Magnetospiraceae	OTU795	0.0309608	0	0.00280946	0	0.0289997	0.0146749	0.0294753	0	0.418901	0	0.0126345	0	0.00452509	0.00957579	0	0	0	0
d__Bacteria	p__Acidobacteriota	c__Vicinamibacteria	o__Vicinamibacterales	f__norank_o__Vicinamibacterales	g__norank_f__norank_o__Vicinamibacterales	s__uncultured_deep-sea_bacterium_g__norank_f__norank_o__Vicinamibacterales	OTU3744	0.0275207	0.0152637	0	0.0121418	0.00543744	0.0097833	0	0.0704349	0.0761639	0.0357398	0	0.217553	0	0	0	0	0	0
d__Bacteria	p__Bacteroidota	c__Bacteroidia	o__Cytophagales	f__Microscillaceae	g__norank_f__Microscillaceae	s__unclassified_g__norank_f__Microscillaceae	OTU1718	0.0275207	0	0	0	0	0	0	0	0	0	0	0	0	0	0	0	0	0
d__Bacteria	p__Bacteroidota	c__Bacteroidia	o__Chitinophagales	f__norank_o__Chitinophagales	g__norank_f__norank_o__Chitinophagales	s__unclassified_g__norank_f__norank_o__Chitinophagales	OTU3836	0.0275207	0	0	0	0	0	0	0	0	0	0.008423	0	0.0633513	0	0	0	0	0
d__Bacteria	p__Bacteroidota	c__Bacteroidia	o__Chitinophagales	f__norank_o__Chitinophagales	g__norank_f__norank_o__Chitinophagales	s__unclassified_g__norank_f__norank_o__Chitinophagales	OTU2829	0.0275207	0	0	0	0.00362496	0	0.235803	0	0	0	0	0	0.0203629	0	0	0	0	0
d__Bacteria	p__Bacteroidota	c__Bacteroidia	o__Flavobacteriales	f__Flavobacteriaceae	g__norank_f__Flavobacteriaceae	s__uncultured_sediment_bacterium_g__norank_f__Flavobacteriaceae	OTU17	0.0275207	0	0	0	0	0	0	0	0	0	0	0	0	0	0	0	0	0
d__Bacteria	p__Bdellovibrionota	c__Oligoflexia	o__0319-6G20	f__norank_o__0319-6G20	g__norank_f__norank_o__0319-6G20	s__unclassified_g__norank_f__norank_o__0319-6G20	OTU1720	0.0275207	0	0.0196662	0	0	0	0	0	0	0	0	0	0	0	0	0	0	0
d__Bacteria	p__Chloroflexi	c__Dehalococcoidia	o__SAR202_clade	f__norank_o__SAR202_clade	g__norank_f__norank_o__SAR202_clade	s__unclassified_g__norank_f__norank_o__SAR202_clade	OTU2672	0.0275207	0	0	0	0.221123	0.0440248	0	0	0.00952048	0.0178699	0	0	0	0	0	0	0	0
d__Bacteria	p__Chloroflexi	c__Dehalococcoidia	o__SAR202_clade	f__norank_o__SAR202_clade	g__norank_f__norank_o__SAR202_clade	s__uncultured_deep-sea_bacterium_g__norank_f__norank_o__SAR202_clade	OTU3795	0.0275207	0.0610547	0.0337135	0.0364254	0.181248	0.0146749	0.00982511	0	0.107899	0.101263	0.0694898	0.234076	0.190054	0	0.0181554	0	0	0
d__Bacteria	p__Chloroflexi	c__Dehalococcoidia	o__SAR202_clade	f__norank_o__SAR202_clade	g__norank_f__norank_o__SAR202_clade	s__unclassified_g__norank_f__norank_o__SAR202_clade	OTU2469	0.0275207	0	0	0	0.137749	0.273932	0.0294753	0	0.0888579	0.00595664	0.0568553	0	0.0181004	0	0	0	0	0
d__Bacteria	p__Chloroflexi	c__JG30-KF-CM66	o__norank_c__JG30-KF-CM66	f__norank_o__norank_c__JG30-KF-CM66	g__norank_f__norank_o__norank_c__JG30-KF-CM66	s__uncultured_bacterium_g__norank_f__norank_o__norank_c__JG30-KF-CM66	OTU2819	0.0275207	0	0.356802	0.00607091	0.181248	1.78545	0.176852	0.28174	0.107899	0.553967	0.155826	0.0798612	0.169691	0.11491	0.0567357	0.229825	0.00452182	0.0783891
d__Bacteria	p__Gemmatimonadota	c__Gemmatimonadetes	o__Gemmatimonadales	f__Gemmatimonadaceae	g__norank_f__Gemmatimonadaceae	s__unclassified_g__norank_f__Gemmatimonadaceae	OTU347	0.0275207	0	0	0.825644	0.00181248	0	0	0	0	0	0	0	0	0	0	0	0	0
d__Bacteria	p__NB1-j	c__norank_p__NB1-j	o__norank_c__norank_p__NB1-j	f__norank_o__norank_c__norank_p__NB1-j	g__norank_f__norank_o__norank_c__norank_p__NB1-j	s__unclassified_g__norank_f__norank_o__norank_c__norank_p__NB1-j	OTU828	0.0275207	0	0	0	0	0	0	0	0	0	0	0	0	0	0	0	0	0
d__Bacteria	p__NB1-j	c__norank_p__NB1-j	o__norank_c__norank_p__NB1-j	f__norank_o__norank_c__norank_p__NB1-j	g__norank_f__norank_o__norank_c__norank_p__NB1-j	s__unclassified_g__norank_f__norank_o__norank_c__norank_p__NB1-j	OTU4067	0.0275207	0	0	0	0	0.00489165	0	0	0.00952048	0	0.0315863	0.082615	0.140278	0	0.00226943	0	0	0
d__Bacteria	p__Nitrospinota	c__Nitrospinia	o__Nitrospinales	f__Nitrospinaceae	g__norank_f__Nitrospinaceae	s__uncultured_deep-sea_bacterium_g__norank_f__Nitrospinaceae	OTU231	0.0275207	0	0.00842839	0	0.0235622	0.0097833	0	0	0.00317349	0	0.00631725	0	0	0	0	0	0	0
d__Bacteria	p__Patescibacteria	c__Parcubacteria	o__Candidatus_Nomurabacteria	f__norank_o__Candidatus_Nomurabacteria	g__norank_f__norank_o__Candidatus_Nomurabacteria	s__unclassified_g__norank_f__norank_o__Candidatus_Nomurabacteria	OTU3102	0.0275207	0	0.00280946	0	0.00543744	0	0	0	0.0539494	0	0.00210575	0	0.00678764	0	0	0	0	0
d__Bacteria	p__Patescibacteria	c__Parcubacteria	o__Candidatus_Yanofskybacteria	f__norank_o__Candidatus_Yanofskybacteria	g__norank_f__norank_o__Candidatus_Yanofskybacteria	s__unclassified_g__norank_f__norank_o__Candidatus_Yanofskybacteria	OTU2413	0.0275207	0	0	0	0.0471245	0	0	0	0.00317349	0	0.0189518	0	0.00678764	0	0	0	0	0
d__Bacteria	p__Patescibacteria	c__Microgenomatia	o__Candidatus_Woykebacteria	f__norank_o__Candidatus_Woykebacteria	g__norank_f__norank_o__Candidatus_Woykebacteria	s__unclassified_g__norank_f__norank_o__Candidatus_Woykebacteria	OTU2591	0.0275207	0	0.00561892	0	0.0888116	0	0.216152	0	0.0222145	0	0.008423	0	0.00226255	0	0.00453885	0	0	0
d__Bacteria	p__Patescibacteria	c__ABY1	o__Candidatus_Buchananbacteria	f__norank_o__Candidatus_Buchananbacteria	g__norank_f__norank_o__Candidatus_Buchananbacteria	s__uncultured_bacterium_g__norank_f__norank_o__Candidatus_Buchananbacteria	OTU2473	0.0275207	0	0	0	0.0634368	0	0.0687758	0	0.025388	0	0.033692	0	0	0	0	0	0	0
d__Bacteria	p__Patescibacteria	c__Parcubacteria	o__Candidatus_Kaiserbacteria	f__norank_o__Candidatus_Kaiserbacteria	g__norank_f__norank_o__Candidatus_Kaiserbacteria	s__uncultured_bacterium_g__norank_f__norank_o__Candidatus_Kaiserbacteria	OTU2479	0.0275207	0	0	0	0.0706867	0	0	0	0	0	0.00210575	0	0.00678764	0	0	0	0	0
d__Bacteria	p__Patescibacteria	c__Parcubacteria	o__Candidatus_Portnoybacteria	f__norank_o__Candidatus_Portnoybacteria	g__norank_f__norank_o__Candidatus_Portnoybacteria	s__uncultured_deep-sea_bacterium_g__norank_f__norank_o__Candidatus_Portnoybacteria	OTU2666	0.0275207	0	0	0	0.143186	0	0.117901	0	0.0507759	0	0.0189518	0	0.0158378	0	0.00453885	0	0	0
d__Bacteria	p__Planctomycetota	c__Phycisphaerae	o__CCM11a	f__norank_o__CCM11a	g__norank_f__norank_o__CCM11a	s__uncultured_Planctomycetales_bacterium_g__norank_f__norank_o__CCM11a	OTU2576	0.0275207	0	0	0	0.090624	0	0	0	0	0	0.0105288	0	0	0	0	0	0	0
d__Bacteria	p__Planctomycetota	c__Phycisphaerae	o__Phycisphaerales	f__Phycisphaeraceae	g__SM1A02	s__uncultured_bacterium_g__SM1A02	OTU1796	0.0275207	0	0	0	0	0	0	0	0	0	0	0	0	0	0	0	0	0
d__Bacteria	p__Planctomycetota	c__Phycisphaerae	o__CCM11a	f__norank_o__CCM11a	g__norank_f__norank_o__CCM11a	s__unclassified_g__norank_f__norank_o__CCM11a	OTU444	0.0275207	0	0	0	0.0634368	0.0097833	0.0294753	0	0.00952048	0	0.00631725	0	0	0	0	0	0	0
d__Bacteria	p__Planctomycetota	c__Phycisphaerae	o__CCM11a	f__norank_o__CCM11a	g__norank_f__norank_o__CCM11a	s__uncultured_bacterium_g__norank_f__norank_o__CCM11a	OTU2542	0.0275207	0	0	0	0.114186	0	0.00982511	0	0	0	0	0	0	0	0.00226943	0	0	0
d__Bacteria	p__Proteobacteria	c__Alphaproteobacteria	o__Rhizobiales	f__Hyphomicrobiaceae	g__norank_f__Hyphomicrobiaceae	s__uncultured_bacterium_g__norank_f__Hyphomicrobiaceae	OTU3464	0.0275207	0	0.0140473	0	0.0289997	0.00489165	0.206327	0	0.0666434	0	0.0652783	0	0.0724015	0	0.0249637	0	0	0
d__Bacteria	p__Proteobacteria	c__Alphaproteobacteria	o__Kiloniellales	f__Kiloniellaceae	g__norank_f__Kiloniellaceae	s__marine_sediment_metagenome_g__norank_f__Kiloniellaceae	OTU201	0.0275207	0.29001	0.00280946	0	0	0	0	0.0352175	0	0	0.0779128	0.0550767	0	0	0	0	0	0
d__Bacteria	p__Proteobacteria	c__Alphaproteobacteria	o__Rhizobiales	f__Rhizobiaceae	g__Cohaesibacter	s__unclassified_g__Cohaesibacter	OTU459	0.0275207	0	0	0	0.00362496	0	0	0.0704349	0	0	0	0	0.0475135	0	0	0	0	0
d__Bacteria	p__Proteobacteria	c__Gammaproteobacteria	o__OM182_clade	f__norank_o__OM182_clade	g__norank_f__norank_o__OM182_clade	s__uncultured_bacterium_g__norank_f__norank_o__OM182_clade	OTU2460	0.0275207	0	0.0140473	0	0.0561869	0.0440248	0	0	0.00952048	0	0.0189518	0	0.0113127	0	0	0	0.00904364	0
d__Bacteria	p__Verrucomicrobiota	c__Omnitrophia	o__Omnitrophales	f__norank_o__Omnitrophales	g__norank_f__norank_o__Omnitrophales	s__uncultured_deep-sea_bacterium_g__norank_f__norank	OTU2406	0.0275207	0	0	0	0.0507495	0	0	0	0.019041	0	0.0126345	0	0	0	0	0	0	0
d__Bacteria	p__Bacteroidota	c__Rhodothermia	o__Rhodothermales	f__Rhodothermaceae	g__norank_f__Rhodothermaceae	s__uncultured_deep-sea_bacterium_g__norank_f__Rhodothermaceae	OTU2637	0.0240806	0	0.213519	0	0.525619	0.0195666	0.0786009	0.0176087	0.0285615	0	0.0126345	0	0	0	0	0	0	0
d__Bacteria	p__Bacteroidota	c__Bacteroidia	o__Cytophagales	f__Cyclobacteriaceae	g__norank_f__Cyclobacteriaceae	s__uncultured_sediment_bacterium_g__norank_f__Cyclobacteriaceae	OTU3414	0.0240806	0	0.266899	0	0.0199373	0	0	0	0.00952048	0	0.101076	0	0.0271505	0	0	0	0	0
d__Bacteria	p__Calditrichota	c__Calditrichia	o__Calditrichales	f__Calditrichaceae	g__SM23-31	s__uncultured_bacterium_g__SM23-31	OTU4745	0.0240806	0	0	0	0.00362496	0.0097833	0	0	0	0	0.0042115	0	0.0407258	0	0.0363108	0	0	0
d__Bacteria	p__Calditrichota	c__Calditrichia	o__Calditrichales	f__Calditrichaceae	g__JdFR-76	s__unclassified_g__JdFR-76	OTU3456	0.0240806	0.0152637	0.00842839	0.0607091	0.00543744	0.166316	0.157202	0.0528262	0	0.0357398	0.0652783	0.049569	0.0113127	0	0	0	0	0
d__Bacteria	p__Chloroflexi	c__Dehalococcoidia	o__SAR202_clade	f__norank_o__SAR202_clade	g__norank_f__norank_o__SAR202_clade	s__unclassified_g__norank_f__norank_o__SAR202_clade	OTU1639	0.0240806	0	0.148902	0	0.0598119	0.102725	0	0.0352175	0.00952048	0	0	0	0.0429884	0	0.00226943	0	0	0
d__Bacteria	p__Chloroflexi	c__Dehalococcoidia	o__SAR202_clade	f__norank_o__SAR202_clade	g__norank_f__norank_o__SAR202_clade	s__unclassified_g__norank_f__norank_o__SAR202_clade	OTU3462	0.0240806	0	0	0	0.00181248	0	0	0	0	0	0.0126345	0	0.00226255	0	0	0	0	0
d__Bacteria	p__Chloroflexi	c__Anaerolineae	o__Anaerolineales	f__Anaerolineaceae	g__norank_f__Anaerolineaceae	s__uncultured_deep-sea_bacterium_g__norank_f__Anaerolineaceae	OTU2433	0.0240806	0	0	0	2.54835	0.0538081	0.265278	0	0.0380819	0	0	0	0	0	0	0	0.00452182	0
d__Bacteria	p__Chloroflexi	c__Dehalococcoidia	o__SAR202_clade	f__norank_o__SAR202_clade	g__norank_f__norank_o__SAR202_clade	s__unclassified_g__norank_f__norank_o__SAR202_clade	OTU1769	0.0240806	0	0	0	0.0163123	0.00489165	0.0393005	0	0	0	0.0126345	0	0.0135753	0	0	0.0261165	0	0
d__Bacteria	p__Chloroflexi	c__JG30-KF-CM66	o__norank_c__JG30-KF-CM66	f__norank_o__norank_c__JG30-KF-CM66	g__norank_f__norank_o__norank_c__JG30-KF-CM66	s__metagenome_g__norank_f__norank_o__norank_c__JG30-KF-CM66	OTU2113	0.0240806	0	0.185425	0	0.0471245	0.127183	0.0491256	0.334566	0.012694	0.0238265	0.0126345	0.0082615	0.0226255	0.0383032	0.0272331	0	0	0
d__Bacteria	p__Chloroflexi	c__Dehalococcoidia	o__SAR202_clade	f__norank_o__SAR202_clade	g__norank_f__norank_o__SAR202_clade	s__unclassified_g__norank_f__norank_o__SAR202_clade	OTU3517	0.0240806	0.0305274	0	0	0.0398746	0.0929413	0	0	0.0349084	0	0.0715955	0.0082615	0.0113127	0	0.00680828	0	0	0
d__Bacteria	p__Chloroflexi	c__JG30-KF-CM66	o__norank_c__JG30-KF-CM66	f__norank_o__norank_c__JG30-KF-CM66	g__norank_f__norank_o__norank_c__JG30-KF-CM66	s__unclassified_g__norank_f__norank_o__norank_c__JG30-KF-CM66	OTU3181	0.0240806	0	0	0.0121418	0.0471245	0.00489165	0.0589507	0.0352175	0.123766	0	0.0231633	0	0.0316756	0	0.031772	0	0	0
d__Bacteria	p__Chloroflexi	c__JG30-KF-CM66	o__norank_c__JG30-KF-CM66	f__norank_o__norank_c__JG30-KF-CM66	g__norank_f__norank_o__norank_c__JG30-KF-CM66	s__uncultured_bacterium_g__norank_f__norank_o__norank_c__JG30-KF-CM66	OTU1737	0.0240806	0	0	0	0.00362496	0.0880497	0	0	0	0	0	0	0	0	0	0	0	0
d__Bacteria	p__Gemmatimonadota	c__BD2-11_terrestrial_group	o__norank_c__BD2-11_terrestrial_group	f__norank_o__norank_c__BD2-11_terrestrial_group	g__norank_f__norank_o__norank_c__BD2-11_terrestrial_group	s__uncultured_sediment_bacterium_g__norank_f__norank_o__norank_c__BD2-11_terrestrial_group	OTU613	0.0240806	0	0.0899028	0	0.048937	0.239691	0.0196502	0	0.0698169	0	0	0.00275383	0	0.584123	0	0	0	0
d__Bacteria	p__Gemmatimonadota	c__BD2-11_terrestrial_group	o__norank_c__BD2-11_terrestrial_group	f__norank_o__norank_c__BD2-11_terrestrial_group	g__norank_f__norank_o__norank_c__BD2-11_terrestrial_group	s__unclassified_g__norank_f__norank_o__norank_c__BD2-11_terrestrial_group	OTU3065	0.0240806	0.0228955	0.0533798	0	0.143186	0.0440248	0.0294753	0	0.415728	0	0.206364	0	0.140278	0	0.0204248	0	0	0
d__Bacteria	p__Gemmatimonadota	c__BD2-11_terrestrial_group	o__norank_c__BD2-11_terrestrial_group	f__norank_o__norank_c__BD2-11_terrestrial_group	g__norank_f__norank_o__norank_c__BD2-11_terrestrial_group	s__uncultured_deep-sea_bacterium_g__norank_f__norank_o__norank_c__BD2-11_terrestrial_group	OTU331	0.0240806	0	0	0	0.0108749	0	0	0	0.0285615	0.0178699	0.00631725	0	0.00905018	0	0	0	0	0
d__Bacteria	p__Hydrogenedentes	c__Hydrogenedentia	o__Hydrogenedentiales	f__Hydrogenedensaceae	g__norank_f__Hydrogenedensaceae	s__uncultured_bacterium_g__norank_f__Hydrogenedensaceae	OTU4051	0.0240806	0	0	0	0.0181248	0.0097833	0.0294753	0.0176087	0.00317349	0	0.00210575	0	0.11539	0	0.0136166	0	0	0
d__Bacteria	p__Myxococcota	c__Polyangia	o__Haliangiales	f__Haliangiaceae	g__Haliangium	s__uncultured_deep-sea_bacterium_g__Haliangium	OTU3845	0.0240806	0	0	0	0.00181248	0	0	0	0	0	0.0273748	0	0.0294131	0	0	0	0	0
d__Bacteria	p__Myxococcota	c__Myxococcia	o__Myxococcales	f__Myxococcaceae	g__P3OB-42	s__uncultured_bacterium_g__P3OB-42	OTU1422	0.0240806	0	0	0	0	0	0	0	0.00634699	0	0	0	0	0	0	0	0	0
d__Bacteria	p__Myxococcota	c__Polyangia	o__Polyangiales	f__Sandaracinaceae	g__Sandaracinus	s__uncultured_bacterium_g__Sandaracinus	OTU1479	0.0240806	0	0	0	0	0	0	0	0	0.0357398	0	0	0.00226255	0	0	0	0	0
d__Bacteria	p__NB1-j	c__norank_p__NB1-j	o__norank_c__norank_p__NB1-j	f__norank_o__norank_c__norank_p__NB1-j	g__norank_f__norank_o__norank_c__norank_p__NB1-j	s__uncultured_organism_g__norank_f__norank_o__norank_c__norank	OTU255	0.0240806	0	0	0	0.0108749	0	0	0	0.00634699	0	0.0042115	0	0	0	0	0	0	0
d__Bacteria	p__Patescibacteria	c__Microgenomatia	o__Candidatus_Woesebacteria	f__norank_o__Candidatus_Woesebacteria	g__norank_f__norank_o__Candidatus_Woesebacteria	s__uncultured_bacterium_g__norank_f__norank_o__Candidatus_Woesebacteria	OTU2417	0.0240806	0	0	0	0.0380621	0	0.00982511	0	0	0	0	0	0.00452509	0	0	0	0	0
d__Bacteria	p__Patescibacteria	c__Parcubacteria	o__Candidatus_Yanofskybacteria	f__norank_o__Candidatus_Yanofskybacteria	g__norank_f__norank_o__Candidatus_Yanofskybacteria	s__unclassified_g__norank_f__norank_o__Candidatus_Yanofskybacteria	OTU4825	0.0240806	0	0	0	0.0108749	0	0.0196502	0	0.012694	0	0.008423	0	0.0520386	0	0.0726216	0	0	0
d__Bacteria	p__Patescibacteria	c__Parcubacteria	o__unclassified_c__Parcubacteria	f__unclassified_c__Parcubacteria	g__unclassified_c__Parcubacteria	s__unclassified_c__Parcubacteria	OTU2601	0.0240806	0	0	0.00607091	0.0851866	0	0	0	0	0	0.058961	0	0	0	0	0	0	0
d__Bacteria	p__Patescibacteria	c__Parcubacteria	o__unclassified_c__Parcubacteria	f__unclassified_c__Parcubacteria	g__unclassified_c__Parcubacteria	s__unclassified_c__Parcubacteria	OTU2528	0.0240806	0	0.0168568	0	0.235622	0	0.275103	0	0.279268	0	0.058961	0	0	0	0.00226943	0	0	0
d__Bacteria	p__Patescibacteria	c__Parcubacteria	o__unclassified_c__Parcubacteria	f__unclassified_c__Parcubacteria	g__unclassified_c__Parcubacteria	s__unclassified_c__Parcubacteria	OTU2589	0.0240806	0	0	0	0.0235622	0	0	0	0.019041	0	0	0	0	0	0	0	0	0
d__Bacteria	p__Patescibacteria	c__Parcubacteria	o__Candidatus_Portnoybacteria	f__norank_o__Candidatus_Portnoybacteria	g__norank_f__norank_o__Candidatus_Portnoybacteria	s__uncultured_bacterium_g__norank_f__norank_o__Candidatus_Portnoybacteria	OTU1778	0.0240806	0	0	0	0.0181248	0	0	0	0.00634699	0	0.00210575	0	0	0	0	0	0	0
d__Bacteria	p__Patescibacteria	c__Parcubacteria	o__Candidatus_Yanofskybacteria	f__norank_o__Candidatus_Yanofskybacteria	g__norank_f__norank_o__Candidatus_Yanofskybacteria	s__unclassified_g__norank_f__norank_o__Candidatus_Yanofskybacteria	OTU2401	0.0240806	0	0.0112378	0	0.0471245	0	0	0	0.00634699	0	0.0042115	0	0.00226255	0	0.00907771	0	0	0
d__Bacteria	p__Patescibacteria	c__Parcubacteria	o__unclassified_c__Parcubacteria	f__unclassified_c__Parcubacteria	g__unclassified_c__Parcubacteria	s__unclassified_c__Parcubacteria	OTU2407	0.0240806	0	0	0	0.159498	0	0	0	0.0380819	0	0.0189518	0	0.0158378	0	0.00907771	0	0	0
d__Bacteria	p__Patescibacteria	c__Parcubacteria	o__unclassified_c__Parcubacteria	f__unclassified_c__Parcubacteria	g__unclassified_c__Parcubacteria	s__unclassified_c__Parcubacteria	OTU1088	0.0240806	0	0	0	0	0	0	0	0.012694	0	0.00210575	0	0.0158378	0	0	0	0	0
d__Bacteria	p__Patescibacteria	c__Parcubacteria	o__Candidatus_Terrybacteria	f__norank_o__Candidatus_Terrybacteria	g__norank_f__norank_o__Candidatus_Terrybacteria	s__uncultured_deep-sea_bacterium_g__norank_f__norank_o__Candidatus_Terrybacteria	OTU4068	0.0240806	0	0.00280946	0	0	0.0929413	0.00982511	0	0.00317349	0	0	0	0.108602	0	0.00226943	0	0	0
d__Bacteria	p__Patescibacteria	c__ABY1	o__Candidatus_Buchananbacteria	f__norank_o__Candidatus_Buchananbacteria	g__norank_f__norank_o__Candidatus_Buchananbacteria	s__uncultured_bacterium_g__norank_f__norank_o__Candidatus_Buchananbacteria	OTU3071	0.0240806	0	0.00842839	0	0.00181248	0	0	0	0.019041	0	0.00210575	0	0	0	0	0	0	0
d__Bacteria	p__Patescibacteria	c__Microgenomatia	o__Candidatus_Woesebacteria	f__norank_o__Candidatus_Woesebacteria	g__norank_f__norank_o__Candidatus_Woesebacteria	s__uncultured_bacterium_g__norank_f__norank_o__Candidatus_Woesebacteria	OTU1783	0.0240806	0	0	0	0	0	0	0	0	0	0	0	0	0	0	0	0	0
d__Bacteria	p__Planctomycetota	c__Phycisphaerae	o__Phycisphaerales	f__Phycisphaeraceae	g__Urania-1B-19_marine_sediment_group	s__uncultured_planctomycete_g__Urania-1B-19_marine_sediment_group	OTU2435	0.0240806	0	0	0	1.06393	0.0097833	0.304579	0	0.0571229	0	0	0.0192768	0.10634	0	0	0	0	0
d__Bacteria	p__Planctomycetota	c__Phycisphaerae	o__Phycisphaerales	f__Phycisphaeraceae	g__JL-ETNP-F27	s__unclassified_g__JL-ETNP-F27	OTU3947	0.0240806	0	0	0	0.00724992	0	0	0	0.00317349	0	0.0273748	0	0.138015	0	0	0	0	0
d__Bacteria	p__Planctomycetota	c__Phycisphaerae	o__Phycisphaerales	f__Phycisphaeraceae	g__Urania-1B-19_marine_sediment_group	s__uncultured_deep-sea_bacterium_g__Urania-1B-19_marine_sediment_group	OTU715	0.0240806	0	0.00280946	0.00607091	0.0851866	0.0146749	0.560031	0	0.139634	0	0.0737013	0	0.0362007	0.0287274	0	0	0	0.0685905
d__Bacteria	p__Proteobacteria	c__Alphaproteobacteria	o__Kordiimonadales	f__Kordiimonadaceae	g__Kordiimonas	s__uncultured_deep-sea_bacterium_g__Kordiimonas	OTU1774	0.0240806	0	0	0	0	0	0	0	0	0	0	0	0.0384633	0	0	0	0	0
d__Bacteria	p__Proteobacteria	c__Gammaproteobacteria	o__Steroidobacterales	f__Woeseiaceae	g__Woeseia	s__uncultured_deep-sea_bacterium_g__Woeseia	OTU3550	0.0240806	0	0.0505703	0.0182127	0.273685	0.0684831	0	0.0176087	0.355431	0	0.840195	0.00275383	0.119915	0	0.231481	0	0	0
d__Bacteria	p__Proteobacteria	c__Gammaproteobacteria	o__JTB23	f__norank_o__JTB23	g__norank_f__norank_o__JTB23	s__uncultured_deep-sea_bacterium_g__norank_f__norank_o__JTB23	OTU781	0.0240806	0	0	0	0	0	0	0	0	0	0	0	0	0	0	0.0470097	0	0
d__Bacteria	p__Proteobacteria	c__Gammaproteobacteria	o__unclassified_c__Gammaproteobacteria	f__unclassified_c__Gammaproteobacteria	g__unclassified_c__Gammaproteobacteria	s__unclassified_c__Gammaproteobacteria	OTU3518	0.0240806	0	0	0	0.00543744	0	0	0	0	0	0.0863358	0	0.0520386	0	0	0	0	0
d__Bacteria	p__Proteobacteria	c__Alphaproteobacteria	o__Rhodobacterales	f__Rhodobacteraceae	g__Limibaculum	s__uncultured_bacterium_g__Limibaculum	OTU365	0.0240806	0	0	0.0789218	0.00362496	0	0	0	0	0	0	0.0082615	0.00678764	0	0	0	0	0
d__Bacteria	p__Proteobacteria	c__Gammaproteobacteria	o__Gammaproteobacteria_Incertae_Sedis	f__unclassified_o__Gammaproteobacteria_Incertae_Sedis	g__norank_f__unclassified	s__unclassified_g__norank_f__unclassified	OTU126	0.0240806	0	0	0	0.0308122	0	0	0	0	0	0	0	0	0	0	0	0	0
d__Bacteria	p__Proteobacteria	c__Alphaproteobacteria	o__Micavibrionales	f__Micavibrionaceae	g__norank_f__Micavibrionaceae	s__uncultured_deep-sea_bacterium_g__norank_f__Micavibrionaceae	OTU2482	0.0240806	0	0.0252852	0	0.0416871	0	0	0	0	0	0	0	0	0	0	0	0	0
d__Bacteria	p__Sumerlaeota	c__Sumerlaeia	o__Sumerlaeales	f__Sumerlaeaceae	g__Sumerlaea	s__uncultured_bacterium_g__Sumerlaea	OTU3480	0.0240806	0	0	0.0182127	0.0308122	0	0.0393005	0	0.0412554	0	0.0357978	0	0.00226255	0.0287274	0	0	0	0
d__Bacteria	p__Verrucomicrobiota	c__Omnitrophia	o__Omnitrophales	f__norank_o__Omnitrophales	g__norank_f__norank_o__Omnitrophales	s__uncultured_deep-sea_bacterium_g__norank_f__norank	OTU3417	0.0240806	0	0	0	0.00181248	0	0	0	0.0158675	0	0.008423	0	0.00226255	0	0.00226943	0	0	0
d__Bacteria	p__Verrucomicrobiota	c__Omnitrophia	o__Omnitrophales	f__norank_o__Omnitrophales	g__norank_f__norank_o__Omnitrophales	s__uncultured_deep-sea_bacterium_g__norank_f__norank	OTU1758	0.0240806	0	0	0	0.00724992	0	0	0	0.00952048	0	0	0	0.00226255	0	0	0	0	0
d__Bacteria	p__Actinobacteriota	c__Actinobacteria	o__Propionibacteriales	f__Propionibacteriaceae	g__Cutibacterium	s__unclassified_g__Cutibacterium	OTU2865	0.0206405	0.145005	1.11255	0.321758	0	0.0244582	0.353704	0	0.111072	0.0595664	0.0147403	0.1074	0.0407258	3.21747	0.0113471	0	0	0.876978
d__Bacteria	p__Actinobacteriota	c__Acidimicrobiia	o__Microtrichales	f__Microtrichaceae	g__Sva0996_marine_group	s__unclassified_g__Sva0996_marine_group	OTU3442	0.0206405	0	0	0	0.0561869	0.136966	0.127726	0	0.0444289	0.0119133	0.200046	0	0.0294131	0	0.0136166	0	0	0
d__Bacteria	p__Actinobacteriota	c__Acidimicrobiia	o__Microtrichales	f__Microtrichaceae	g__Sva0996_marine_group	s__unclassified_g__Sva0996_marine_group	OTU3474	0.0206405	0	0	0	0.0144998	0	0.0589507	0	0.0222145	0	0.0400093	0	0.0226255	0	0	0	0	0
d__Bacteria	p__Bacteroidota	c__Ignavibacteria	o__Ignavibacteriales	f__Ignavibacteriaceae	g__Ignavibacterium	s__uncultured_bacterium_g__Ignavibacterium	OTU2191	0.0206405	0	0.258471	0	0.0724992	0	0	0	0.0507759	0	0.00631725	0	0.049776	0	0.00226943	0	0	0
d__Bacteria	p__Bacteroidota	c__Ignavibacteria	o__Ignavibacteriales	f__PHOS-HE36	g__norank_f__PHOS-HE36	s__uncultured_bacterium_W5-47b	OTU2832	0.0206405	0	0.0168568	0	0.0181248	0.0391332	0.766359	0	0.0539494	0	0.0210575	0	0.0316756	0.047879	0	0	0	0
d__Bacteria	p__Bacteroidota	c__Rhodothermia	o__Rhodothermales	f__Rhodothermaceae	g__norank_f__Rhodothermaceae	s__uncultured_deep-sea_bacterium_g__norank_f__Rhodothermaceae	OTU3433	0.0206405	0	0.0786649	0	0.00181248	0.0929413	0.0589507	0.0528262	0.339564	0	0.277959	0	0	0	0.0453885	0	0.0406964	0
d__Bacteria	p__Calditrichota	c__Calditrichia	o__Calditrichales	f__Calditrichaceae	g__JdFR-76	s__uncultured_bacterium_g__JdFR-76	OTU1099	0.0206405	0	0.0112378	0.0121418	0.0181248	0.151641	0	0	0.0380819	0.0238265	0.050538	0	0.0384633	0	0	0	0	0
d__Bacteria	p__Chloroflexi	c__Dehalococcoidia	o__SAR202_clade	f__norank_o__SAR202_clade	g__norank_f__norank_o__SAR202_clade	s__unclassified_g__norank_f__norank_o__SAR202_clade	OTU2423	0.0206405	0	0	0	0.0289997	0	0	0	0.00634699	0.0119133	0.0105288	0	0	0	0	0	0	0
d__Bacteria	p__Chloroflexi	c__KD4-96	o__norank_c__KD4-96	f__norank_o__norank_c__KD4-96	g__norank_f__norank_o__norank_c__KD4-96	s__unclassified_g__norank_f__norank_o__norank_c__KD4-96	OTU121	0.0206405	0	0	0	0.0253747	0	0.0393005	0	0.0158675	0	0	0	0.0181004	0	0	0	0	0
d__Bacteria	p__Chloroflexi	c__Anaerolineae	o__Anaerolineales	f__Anaerolineaceae	g__norank_f__Anaerolineaceae	s__uncultured_deep-sea_bacterium_g__norank_f__Anaerolineaceae	OTU131	0.0206405	0	0	0	0	0	0	0	0	0	0	0	0	0	0	0	0	0
d__Bacteria	p__Chloroflexi	c__Dehalococcoidia	o__SAR202_clade	f__norank_o__SAR202_clade	g__norank_f__norank_o__SAR202_clade	s__uncultured_deep-sea_bacterium_g__norank_f__norank_o__SAR202_clade	OTU498	0.0206405	0.137373	0	0	0.0308122	0.0782664	0.117901	0.0176087	0	0.119133	0	0.0110153	0.0520386	0	0	0	0	0
d__Bacteria	p__Chloroflexi	c__JG30-KF-CM66	o__norank_c__JG30-KF-CM66	f__norank_o__norank_c__JG30-KF-CM66	g__norank_f__norank_o__norank_c__JG30-KF-CM66	s__unclassified_g__norank_f__norank_o__norank_c__JG30-KF-CM66	OTU3698	0.0206405	0.0686866	0.00280946	0.0182127	0.0398746	0.146749	0.137552	0	0.155501	0	0.155826	0.115661	0.0452509	0.210667	0.0272331	0	0	0
d__Bacteria	p__Chloroflexi	c__Dehalococcoidia	o__SAR202_clade	f__norank_o__SAR202_clade	g__norank_f__norank_o__SAR202_clade	s__uncultured_deep-sea_bacterium_g__norank_f__norank_o__SAR202_clade	OTU1200	0.0206405	0	0.00561892	0	0.0090624	0.0195666	0.0687758	0	0	0	0.0042115	0	0	0.0861821	0	0	0	0
d__Bacteria	p__Chloroflexi	c__KD4-96	o__norank_c__KD4-96	f__norank_o__norank_c__KD4-96	g__norank_f__norank_o__norank_c__KD4-96	s__uncultured_bacterium_g__norank_f__norank_o__norank_c__KD4-96	OTU3904	0.0206405	0	0.0252852	0	0	0	0.0786009	0	0.0761639	0	0.0547495	0	0.0724015	0	0	0	0	0
d__Bacteria	p__Chloroflexi	c__Dehalococcoidia	o__SAR202_clade	f__norank_o__SAR202_clade	g__norank_f__norank_o__SAR202_clade	s__uncultured_deep-sea_bacterium_g__norank_f__norank_o__SAR202_clade	OTU2749	0.0206405	0	0	0.0182127	0.0362496	0.518515	0	0	0.0158675	0.0119133	0.00631725	0.0110153	0.0158378	0	0.00226943	0	0	0
d__Bacteria	p__Chloroflexi	c__Dehalococcoidia	o__SAR202_clade	f__norank_o__SAR202_clade	g__norank_f__norank_o__SAR202_clade	s__uncultured_Thermomicrobium_sp._g__norank	OTU3642	0.0206405	0.00763184	0.15452	0	0.0579994	0	0.294753	0.0528262	0.0729904	0.0238265	0.4759	0	0.0203629	0	0.0272331	0	0	0
d__Bacteria	p__Chloroflexi	c__Dehalococcoidia	o__SAR202_clade	f__norank_o__SAR202_clade	g__norank_f__norank_o__SAR202_clade	s__unclassified_g__norank_f__norank_o__SAR202_clade	OTU3793	0.0206405	0	0	0	0.0579994	0	0.40283	0.0528262	0.012694	0.375268	0.0315863	0.302922	0.0226255	0.11491	0	0	0	0
d__Bacteria	p__Firmicutes	c__Bacilli	o__Lactobacillales	f__Streptococcaceae	g__Lactococcus	s__unclassified_g__Lactococcus	OTU4646	0.0206405	0	0	0	0	0	0	0	0	0	0	0	0	0	0.0499274	0	0	0
d__Bacteria	p__Gemmatimonadota	c__Gemmatimonadetes	o__Gemmatimonadales	f__Gemmatimonadaceae	g__norank_f__Gemmatimonadaceae	s__uncultured_deep-sea_bacterium_g__norank_f__Gemmatimonadaceae	OTU3204	0.0206405	0	0.0112378	0	0.0362496	0	0	0	0.0983783	0	0.0315863	0	0.0181004	0.143637	0	0	0	0
d__Bacteria	p__Gemmatimonadota	c__Gemmatimonadetes	o__Gemmatimonadales	f__Gemmatimonadaceae	g__norank_f__Gemmatimonadaceae	s__unclassified_g__norank_f__Gemmatimonadaceae	OTU2722	0.0206405	0.0992139	1.05917	0.20034	0.556432	5.92379	0.569857	1.02131	1.28527	1.57851	1.55826	1.15936	0.350695	2.0588	0.149782	0	0.0406964	0
d__Bacteria	p__NB1-j	c__norank_p__NB1-j	o__norank_c__norank_p__NB1-j	f__norank_o__norank_c__norank_p__NB1-j	g__norank_f__norank_o__norank_c__norank_p__NB1-j	s__unclassified_g__norank_f__norank_o__norank_c__norank_p__NB1-j	OTU2685	0.0206405	0	0.0140473	0	0.0253747	0.112508	0	0	0	0	0.033692	0	0	0	0	0	0	0
d__Bacteria	p__Patescibacteria	c__Parcubacteria	o__unclassified_c__Parcubacteria	f__unclassified_c__Parcubacteria	g__unclassified_c__Parcubacteria	s__unclassified_c__Parcubacteria	OTU3437	0.0206405	0	0.00280946	0	0.00181248	0	0.157202	0	0	0	0.147403	0	0.00452509	0	0.00226943	0	0	0
d__Bacteria	p__Patescibacteria	c__Parcubacteria	o__unclassified_c__Parcubacteria	f__unclassified_c__Parcubacteria	g__unclassified_c__Parcubacteria	s__unclassified_c__Parcubacteria	OTU2631	0.0206405	0	0	0	0.0888116	0	0.00982511	0	0.0571229	0	0.0610668	0	0.00678764	0	0.00680828	0	0	0
d__Bacteria	p__Patescibacteria	c__Parcubacteria	o__Candidatus_Yanofskybacteria	f__norank_o__Candidatus_Yanofskybacteria	g__norank_f__norank_o__Candidatus_Yanofskybacteria	s__unclassified_g__norank_f__norank_o__Candidatus_Yanofskybacteria	OTU2581	0.0206405	0	0	0	0.0507495	0	0	0	0.0285615	0	0.00631725	0	0.0135753	0	0	0	0	0
d__Bacteria	p__Planctomycetota	c__Phycisphaerae	o__CCM11a	f__norank_o__CCM11a	g__norank_f__norank_o__CCM11a	s__uncultured_bacterium_g__norank_f__norank_o__CCM11a	OTU2531	0.0206405	0	0	0	0.0434995	0.00489165	0	0	0	0	0	0	0	0	0	0	0	0
d__Bacteria	p__Proteobacteria	c__Alphaproteobacteria	o__Rhodospirillales	f__norank_o__Rhodospirillales	g__norank_f__norank_o__Rhodospirillales	s__unclassified_g__norank_f__norank_o__Rhodospirillales	OTU1782	0.0206405	0	0	0	0	0	0	0	0	0	0	0	0	0	0	0	0	0
d__Bacteria	p__Proteobacteria	c__Gammaproteobacteria	o__Xanthomonadales	f__Xanthomonadaceae	g__Luteimonas	s__Luteimonas_sp.	OTU1874	0.0206405	0	0	0	0	0	0	0	0	0	0	0	0	0	0	0	0	0
d__Bacteria	p__Proteobacteria	c__Alphaproteobacteria	o__Rhizobiales	f__A0839	g__norank_f__A0839	s__unclassified_g__norank_f__A0839	OTU1732	0.0206405	0	0	0	0	0	0	0	0	0	0	0	0	0	0	0	0	0
d__Bacteria	p__Proteobacteria	c__Alphaproteobacteria	o__AT-s3-44	f__norank_o__AT-s3-44	g__norank_f__norank_o__AT-s3-44	s__unclassified_g__norank_f__norank_o__AT-s3-44	OTU3943	0.0206405	0	0	0	0	0	0.0196502	0	0	0	0.0042115	0	0.0543011	0	0.00907771	0	0	0
d__Bacteria	p__Proteobacteria	c__Alphaproteobacteria	o__unclassified_c__Alphaproteobacteria	f__unclassified_c__Alphaproteobacteria	g__unclassified_c__Alphaproteobacteria	s__unclassified_c__Alphaproteobacteria	OTU3695	0.0206405	0	0	0	0.0235622	0	0	0	0.012694	0.0536097	0.016846	0	0.0226255	0	0	0	0.00904364	0
d__Bacteria	p__Proteobacteria	c__Alphaproteobacteria	o__Kiloniellales	f__Kiloniellaceae	g__norank_f__Kiloniellaceae	s__marine_sediment_metagenome_g__norank_f__Kiloniellaceae	OTU148	0.0206405	0.320537	0	0	0.0253747	0	0	0	0.0729904	0.0178699	0.23795	0.481921	0	0	0	0	0	0
d__Bacteria	p__Proteobacteria	c__Alphaproteobacteria	o__Defluviicoccales	f__norank_o__Defluviicoccales	g__norank_f__norank_o__Defluviicoccales	s__uncultured_Phyllobacteriaceae_bacterium_g__norank_f__norank	OTU3490	0.0206405	0	0.0252852	0	0	0.0195666	0.157202	0.0704349	0.0729904	0	0.600139	0	0.425359	0	0.133896	0	0	0
d__Bacteria	p__Proteobacteria	c__Alphaproteobacteria	o__Micavibrionales	f__Micavibrionaceae	g__norank_f__Micavibrionaceae	s__uncultured_deep-sea_bacterium_g__norank_f__Micavibrionaceae	OTU1439	0.0206405	0	0.0168568	0	0	0	0	0	0.00317349	0	0.008423	0	0.0135753	0	0.0204248	0	0	0
d__Bacteria	p__Proteobacteria	c__Gammaproteobacteria	o__Arenicellales	f__Arenicellaceae	g__norank_f__Arenicellaceae	s__uncultured_deep-sea_bacterium_g__norank_f__Arenicellaceae	OTU51	0.0206405	0	0	0	0	0	0	0	0	0	0	0	0	0	0	0	0	0
d__Bacteria	p__Proteobacteria	c__Alphaproteobacteria	o__Rhodobacterales	f__Rhodobacteraceae	g__Limibaculum	s__uncultured_bacterium_g__Limibaculum	OTU366	0.0206405	0	0	0.0971345	0.00543744	0.0146749	0	0	0	0.0595664	0	0.0220307	0.00452509	0	0	0	0	0
d__Bacteria	p__Proteobacteria	c__Alphaproteobacteria	o__Rhodospirillales	f__Magnetospiraceae	g__norank_f__Magnetospiraceae	s__uncultured_bacterium_g__norank_f__Magnetospiraceae	OTU3584	0.0206405	0	0.452323	0	0.0706867	0.0293499	0	0	0.0158675	0.00595664	0.210575	0	0	0	0.00453885	0	0	0
d__Bacteria	p__Proteobacteria	c__Alphaproteobacteria	o__Rhizobiales	f__Rhizobiales_Incertae_Sedis	g__Phreatobacter	s__unclassified_g__Phreatobacter	OTU1721	0.0206405	0	0	0	0	0	0	0	0	0	0	0	0	0	0	0	0	0
d__Bacteria	p__SAR324_cladeMarine_group_B	c__norank_p__SAR324_cladeMarine_group_B	o__norank_c__norank_p__SAR324_cladeMarine_group_B	f__norank_o__norank_c__norank_p__SAR324_cladeMarine_group_B	g__norank_f__norank_o__norank_c__norank_p__SAR324_cladeMarine_group_B	s__unclassified_g__norank_f__norank_o__norank_c__norank_p__SAR324_cladeMarine_group_B	OTU1765	0.0206405	0	0	0	0	0	0	0	0	0	0	0	0	0	0	0	0	0
d__Bacteria	p__Zixibacteria	c__norank_p__Zixibacteria	o__norank_c__norank_p__Zixibacteria	f__norank_o__norank_c__norank_p__Zixibacteria	g__norank_f__norank_o__norank_c__norank_p__Zixibacteria	s__unclassified_g__norank_f__norank_o__norank_c__norank_p__Zixibacteria	OTU1869	0.0206405	0	0	0	0.00362496	0	0.0491256	0	0.00317349	0	0.008423	0	0.00452509	0	0.00453885	0	0	0
d__Bacteria	p__Zixibacteria	c__norank_p__Zixibacteria	o__norank_c__norank_p__Zixibacteria	f__norank_o__norank_c__norank_p__Zixibacteria	g__norank_f__norank_o__norank_c__norank_p__Zixibacteria	s__uncultured_Nitrospinaceae_bacterium_g__norank	OTU1299	0.0206405	0	0	0	0	0	0	0	0	0	0.00210575	0	0	0	0	0	0	0
d__Bacteria	p__Armatimonadota	c__Fimbriimonadia	o__Fimbriimonadales	f__Fimbriimonadaceae	g__norank_f__Fimbriimonadaceae	s__unclassified_g__norank_f__Fimbriimonadaceae	OTU3208	0.0172005	0	0	0	0.0217498	0.00489165	0.0294753	0	0.0412554	0	0	0.00275383	0	0	0.00453885	0	0	0
d__Bacteria	p__Bacteroidota	c__Bacteroidia	o__Chitinophagales	f__norank_o__Chitinophagales	g__norank_f__norank_o__Chitinophagales	s__uncultured_Bacteroidetes_bacterium_g__norank_f__norank_o__Chitinophagales	OTU356	0.0172005	0	0	0	0.00543744	0	0	0	0.00634699	0	0.00210575	0	0.00226255	0	0	0	0	0
d__Bacteria	p__Bacteroidota	c__Bacteroidia	o__Cytophagales	f__Cyclobacteriaceae	g__Ekhidna	s__uncultured_deep-sea_bacterium_g__Ekhidna	OTU1768	0.0172005	0	0	0	0	0	0	0	0	0	0.0126345	0	0	0	0	0	0	0
d__Bacteria	p__Calditrichota	c__Calditrichia	o__Calditrichales	f__Calditrichaceae	g__SM23-31	s__unclassified_g__SM23-31	OTU3526	0.0172005	0	0.00561892	0	0.0924365	0.0538081	0.0491256	0	0.355431	0.166786	0.284276	0	0.140278	0.105334	0.0272331	0	0	0
d__Bacteria	p__Chloroflexi	c__Dehalococcoidia	o__SAR202_clade	f__norank_o__SAR202_clade	g__norank_f__norank_o__SAR202_clade	s__uncultured_Thermomicrobium_sp._g__norank	OTU614	0.0172005	0	0.328707	0	0.0289997	0.166316	0.108076	0	0.0634699	0	0	0.00275383	0.0203629	0	0.00226943	0	0	0
d__Bacteria	p__Chloroflexi	c__JG30-KF-CM66	o__norank_c__JG30-KF-CM66	f__norank_o__norank_c__JG30-KF-CM66	g__norank_f__norank_o__norank_c__JG30-KF-CM66	s__unclassified_g__norank_f__norank_o__norank_c__JG30-KF-CM66	OTU743	0.0172005	0	0	0	0.0144998	0.083158	0.167027	0	0.0222145	0	0.0357978	0.00550767	0	0	0	0	0	0
d__Bacteria	p__Chloroflexi	c__Anaerolineae	o__Anaerolineales	f__Anaerolineaceae	g__norank_f__Anaerolineaceae	s__uncultured_deep-sea_bacterium_g__norank_f__Anaerolineaceae	OTU2430	0.0172005	0.045791	0	0	0.500245	0.0146749	0.186677	0.0352175	0	0	0	0	0	0	0	0	0	0
d__Bacteria	p__Chloroflexi	c__Dehalococcoidia	o__SAR202_clade	f__norank_o__SAR202_clade	g__norank_f__norank_o__SAR202_clade	s__hydrothermal_vent_metagenome_g__norank_f__norank_o__SAR202_clade	OTU2135	0.0172005	0.221323	0.530988	0	0.0598119	0.0097833	0.0589507	0	0.0412554	0.0238265	0.0315863	0	0	0	0.0272331	0	0	0
d__Bacteria	p__Chloroflexi	c__Dehalococcoidia	o__SAR202_clade	f__norank_o__SAR202_clade	g__norank_f__norank_o__SAR202_clade	s__uncultured_bacterium_g__norank_f__norank_o__SAR202_clade	OTU3078	0.0172005	0	0.0168568	0	0	0	0	0.123261	0.266574	0.0119133	0.0105288	0	0	0	0	0	0	0
d__Bacteria	p__Chloroflexi	c__Dehalococcoidia	o__SAR202_clade	f__norank_o__SAR202_clade	g__norank_f__norank_o__SAR202_clade	s__uncultured_bacterium_g__norank_f__norank_o__SAR202_clade	OTU3469	0.0172005	0	0.376468	0	0.0761242	0.0097833	0	0	0.149154	0	0.280065	0	0.0543011	0	0	0	0.0135655	0
d__Bacteria	p__Chloroflexi	c__Dehalococcoidia	o__SAR202_clade	f__norank_o__SAR202_clade	g__norank_f__norank_o__SAR202_clade	s__uncultured_deep-sea_bacterium_g__norank_f__norank_o__SAR202_clade	OTU2206	0.0172005	0	0.0842839	0	0.0181248	0.0440248	0	0	0.00634699	0	0.0315863	0	0.0158378	0	0	0	0	0
d__Bacteria	p__Chloroflexi	c__Dehalococcoidia	o__SAR202_clade	f__norank_o__SAR202_clade	g__norank_f__norank_o__SAR202_clade	s__unclassified_g__norank_f__norank_o__SAR202_clade	OTU3786	0.0172005	0	0.0646176	0	0.0253747	0.220124	0.157202	0.0352175	0.174542	0.0595664	0.00631725	0.592074	0.0113127	0.047879	0	0	0	0
d__Bacteria	p__Chloroflexi	c__Dehalococcoidia	o__SAR202_clade	f__norank_o__SAR202_clade	g__norank_f__norank_o__SAR202_clade	s__uncultured_bacterium_g__norank_f__norank_o__SAR202_clade	OTU962	0.0172005	0	0	0	0.0163123	0	0	0	0	0	0.0126345	0	0	0	0.00453885	0	0	0
d__Bacteria	p__Chloroflexi	c__JG30-KF-CM66	o__norank_c__JG30-KF-CM66	f__norank_o__norank_c__JG30-KF-CM66	g__norank_f__norank_o__norank_c__JG30-KF-CM66	s__uncultured_bacterium_g__norank_f__norank_o__norank_c__JG30-KF-CM66	OTU964	0.0172005	0.0305274	0.0505703	0.0303545	0.0471245	0.479382	0.167027	0.176087	0.13646	0.571837	0.101076	0.647151	0.14254	0.0191516	0.152052	0	0	0
d__Bacteria	p__Chloroflexi	c__Dehalococcoidia	o__SAR202_clade	f__norank_o__SAR202_clade	g__norank_f__norank_o__SAR202_clade	s__unclassified_g__norank_f__norank_o__SAR202_clade	OTU2438	0.0172005	0	0	0	0.0271872	0	0.0687758	0	0	0	0	0	0	0	0.00680828	0	0	0
d__Bacteria	p__Chloroflexi	c__Anaerolineae	o__Anaerolineales	f__Anaerolineaceae	g__unclassified_f__Anaerolineaceae	s__unclassified_f__Anaerolineaceae	OTU2850	0.0172005	0	0	0	0.00362496	0	0.088426	0	0.0222145	0	0.008423	0	0	0	0	0	0	0
d__Bacteria	p__Chloroflexi	c__Dehalococcoidia	o__S085	f__norank_o__S085	g__norank_f__norank_o__S085	s__uncultured_bacterium_g__norank_f__norank_o__S085	OTU1624	0.0172005	0	0.00280946	0	0.0199373	0.151641	0	0.0176087	0	0	0	0.0137692	0.212679	0.047879	0.11801	0	0.0316527	0
d__Bacteria	p__Chloroflexi	c__Dehalococcoidia	o__SAR202_clade	f__norank_o__SAR202_clade	g__norank_f__norank_o__SAR202_clade	s__unclassified_g__norank_f__norank_o__SAR202_clade	OTU2555	0.0172005	0	0	0	0.0308122	0.0146749	0.0393005	0	0.0285615	0	0.0105288	0	0.00452509	0	0	0	0	0
d__Bacteria	p__Elusimicrobiota	c__Elusimicrobia	o__Lineage_IV	f__norank_o__Lineage_IV	g__norank_f__norank_o__Lineage_IV	s__Elusimicrobia_bacterium_GWA2_69_24	OTU3856	0.0172005	0	0	0	0.00362496	0	0	0	0.025388	0	0	0	0.0452509	0	0	0	0	0
d__Bacteria	p__Myxococcota	c__Polyangia	o__Haliangiales	f__Haliangiaceae	g__Haliangium	s__uncultured_deep-sea_bacterium_g__Haliangium	OTU3146	0.0172005	0	0	0	0.048937	0.0440248	0	0	0.0222145	0.0297832	0.008423	0	0	0	0	0	0	0
d__Bacteria	p__Patescibacteria	c__Microgenomatia	o__Candidatus_Woykebacteria	f__norank_o__Candidatus_Woykebacteria	g__norank_f__norank_o__Candidatus_Woykebacteria	s__unclassified_g__norank_f__norank_o__Candidatus_Woykebacteria	OTU1331	0.0172005	0	0	0	0.00181248	0	0	0	0	0	0	0	0.0158378	0	0.015886	0	0	0
d__Bacteria	p__Patescibacteria	c__Microgenomatia	o__Candidatus_Curtissbacteria	f__norank_o__Candidatus_Curtissbacteria	g__norank_f__norank_o__Candidatus_Curtissbacteria	s__uncultured_bacterium_g__norank_f__norank_o__Candidatus_Curtissbacteria	OTU2214	0.0172005	0	0.0477609	0	0.00181248	0	0.0786009	0	0.025388	0	0	0	0.00226255	0	0	0	0.00452182	0
d__Bacteria	p__Patescibacteria	c__Parcubacteria	o__unclassified_c__Parcubacteria	f__unclassified_c__Parcubacteria	g__unclassified_c__Parcubacteria	s__unclassified_c__Parcubacteria	OTU2563	0.0172005	0	0	0	0.110561	0	0.0982511	0	0.019041	0	0.0105288	0	0	0	0	0	0	0
d__Bacteria	p__Patescibacteria	c__Parcubacteria	o__Candidatus_Portnoybacteria	f__norank_o__Candidatus_Portnoybacteria	g__norank_f__norank_o__Candidatus_Portnoybacteria	s__uncultured_deep-sea_bacterium_g__norank_f__norank_o__Candidatus_Portnoybacteria	OTU3613	0.0172005	0	0	0	0.0217498	0	0	0	0.019041	0	0.181095	0	0	0	0	0	0	0
d__Bacteria	p__Patescibacteria	c__Parcubacteria	o__unclassified_c__Parcubacteria	f__unclassified_c__Parcubacteria	g__unclassified_c__Parcubacteria	s__unclassified_c__Parcubacteria	OTU4017	0.0172005	0	0	0	0	0	0.0687758	0	0	0	0.0905473	0	0.0882393	0	0.00226943	0	0	0
d__Bacteria	p__Patescibacteria	c__Parcubacteria	o__unclassified_c__Parcubacteria	f__unclassified_c__Parcubacteria	g__unclassified_c__Parcubacteria	s__unclassified_c__Parcubacteria	OTU2615	0.0172005	0	0	0	0.48212	0	0	0	0.0158675	0	0	0	0	0	0	0	0	0
d__Bacteria	p__Planctomycetota	c__Phycisphaerae	o__Phycisphaerales	f__Phycisphaeraceae	g__SM1A02	s__unclassified_g__SM1A02	OTU3914	0.0172005	0	0	0	0.00181248	0	0	0	0.0222145	0	0	0	0.074664	0	0.0385802	0	0	0
d__Bacteria	p__Planctomycetota	c__Phycisphaerae	o__CCM11a	f__norank_o__CCM11a	g__norank_f__norank_o__CCM11a	s__uncultured_bacterium_g__norank_f__norank_o__CCM11a	OTU1534	0.0172005	0	0	0	0	0.00489165	0	0	0.00634699	0	0	0	0.024888	0	0	0	0	0
d__Bacteria	p__Planctomycetota	c__Phycisphaerae	o__Phycisphaerales	f__Phycisphaeraceae	g__SM1A02	s__uncultured_deep-sea_bacterium_g__SM1A02	OTU3989	0.0172005	0	0	0	0	0	0	0	0	0	0	0	0.251143	0	0	0	0	0
d__Bacteria	p__Planctomycetota	c__Pla4_lineage	o__norank_c__Pla4_lineage	f__norank_o__norank_c__Pla4_lineage	g__norank_f__norank_o__norank_c__Pla4_lineage	s__unclassified_g__norank_f__norank_o__norank_c__Pla4_lineage	OTU596	0.0172005	0	0	0	0.00181248	0	0	0	0	0	0	0	0	0	0	0	0	0
d__Bacteria	p__Planctomycetota	c__Phycisphaerae	o__CCM11a	f__norank_o__CCM11a	g__norank_f__norank_o__CCM11a	s__uncultured_bacterium_g__norank_f__norank_o__CCM11a	OTU2818	0.0172005	0	0	0	0.0108749	0.107616	0	0	0	0	0	0	0	0	0	0	0	0
d__Bacteria	p__Planctomycetota	c__Planctomycetes	o__Pirellulales	f__Pirellulaceae	g__norank_f__Pirellulaceae	s__uncultured_Planctomycetaceae_bacterium_g__norank_f__Pirellulaceae	OTU1499	0.0172005	0	0	0	0.00362496	0	0	0	0	0	0	0	0	0	0	0	0	0
d__Bacteria	p__Planctomycetota	c__Phycisphaerae	o__CCM11a	f__norank_o__CCM11a	g__norank_f__norank_o__CCM11a	s__uncultured_Planctomycetales_bacterium_g__norank_f__norank_o__CCM11a	OTU3200	0.0172005	0	0	0	0.0326247	0	0.0196502	0.0176087	0.0920314	0	0	0	0.00452509	0	0	0	0	0
d__Bacteria	p__Planctomycetota	c__unclassified_p__Planctomycetota	o__unclassified_p__Planctomycetota	f__unclassified_p__Planctomycetota	g__unclassified_p__Planctomycetota	s__unclassified_p__Planctomycetota	OTU1288	0.0172005	0	0	0	0.00543744	0	0.0393005	0	0.012694	0	0.0147403	0	0.0339382	0	0.0181554	0	0	0
d__Bacteria	p__Proteobacteria	c__Gammaproteobacteria	o__KI89A_clade	f__norank_o__KI89A_clade	g__norank_f__norank_o__KI89A_clade	s__unclassified_g__norank_f__norank_o__KI89A_clade	OTU852	0.0172005	0	0	0.00607091	0.0126874	0	0	0	0.00317349	0.00595664	0.0105288	0	0	0	0	0	0	0
d__Bacteria	p__Proteobacteria	c__Alphaproteobacteria	o__unclassified_c__Alphaproteobacteria	f__unclassified_c__Alphaproteobacteria	g__unclassified_c__Alphaproteobacteria	s__unclassified_c__Alphaproteobacteria	OTU2486	0.0172005	0	0	0	0.00543744	0	0	0	0	0	0.0126345	0	0	0	0	0	0	0
d__Bacteria	p__Proteobacteria	c__Gammaproteobacteria	o__JTB23	f__norank_o__JTB23	g__norank_f__norank_o__JTB23	s__uncultured_deep-sea_bacterium_g__norank_f__norank_o__JTB23	OTU1383	0.0172005	0	0	0	0	0	0	0	0	0	0	0	0	0	0	0	0	0
d__Bacteria	p__Proteobacteria	c__Gammaproteobacteria	o__OM182_clade	f__norank_o__OM182_clade	g__norank_f__norank_o__OM182_clade	s__unclassified_g__norank_f__norank_o__OM182_clade	OTU2244	0.0172005	0	0.345564	0	0.172186	0	0.0393005	0	0.0571229	0.0297832	0.16846	0	0.140278	0	0.031772	0	0.0135655	0
d__Bacteria	p__Proteobacteria	c__Alphaproteobacteria	o__Rhizobiales	f__Xanthobacteraceae	g__Xanthobacter	s__unclassified_g__Xanthobacter	OTU2898	0.0172005	0	0	0	0	0	0	0.669132	0	0	0	0	0.00226255	0	0	0	0	0
d__Bacteria	p__Proteobacteria	c__Alphaproteobacteria	o__Caulobacterales	f__Caulobacteraceae	g__Phenylobacterium	s__metagenome_g__Phenylobacterium	OTU2744	0.0172005	0	0	0	0	0.0538081	0	0	0	0	0	0	0	0	0	0	0	0
d__Bacteria	p__Proteobacteria	c__Gammaproteobacteria	o__unclassified_c__Gammaproteobacteria	f__unclassified_c__Gammaproteobacteria	g__unclassified_c__Gammaproteobacteria	s__unclassified_c__Gammaproteobacteria	OTU2527	0.0172005	0	0.00561892	0	0.380621	0	0.00982511	0	0.00952048	0	0	0	0	0	0	0	0	0
d__Bacteria	p__Proteobacteria	c__Alphaproteobacteria	o__Rhodobacterales	f__Rhodobacteraceae	g__unclassified_f__Rhodobacteraceae	s__unclassified_f__Rhodobacteraceae	OTU2517	0.0172005	0	0	0	0.0706867	0	0.117901	0	0.025388	0	0.00631725	0	0	0.0191516	0	0	0	0
d__Bacteria	p__Proteobacteria	c__Alphaproteobacteria	o__Defluviicoccales	f__norank_o__Defluviicoccales	g__norank_f__norank_o__Defluviicoccales	s__marine_sediment_metagenome_g__norank_f__norank	OTU1019	0.0172005	0	0	0	0.0326247	0.0097833	0.0196502	0	0.0952048	0	0.0947588	0.0743535	0.108602	0	0.0249637	0	0.0361745	0
d__Bacteria	p__unclassified_k__norank_d__Bacteria	c__unclassified_k__norank_d__Bacteria	o__unclassified_k__norank_d__Bacteria	f__unclassified_k__norank_d__Bacteria	g__unclassified_k__norank_d__Bacteria	s__unclassified_k__norank_d__Bacteria	OTU2465	0.0172005	0	0	0	0.0289997	0	0.117901	0	0.123766	0	0.0210575	0	0	0.00957579	0	0	0.00452182	0
d__Bacteria	p__Zixibacteria	c__norank_p__Zixibacteria	o__norank_c__norank_p__Zixibacteria	f__norank_o__norank_c__norank_p__Zixibacteria	g__norank_f__norank_o__norank_c__norank_p__Zixibacteria	s__unclassified_g__norank_f__norank_o__norank_c__norank_p__Zixibacteria	OTU1845	0.0172005	0	0	0	0.00724992	0	0	0	0	0	0.00631725	0	0.0135753	0	0.00453885	0	0	0
d__Bacteria	p__Zixibacteria	c__norank_p__Zixibacteria	o__norank_c__norank_p__Zixibacteria	f__norank_o__norank_c__norank_p__Zixibacteria	g__norank_f__norank_o__norank_c__norank_p__Zixibacteria	s__uncultured_deep-sea_bacterium_g__norank_f__norank_o__norank_c__norank_p__Zixibacteria	OTU1442	0.0172005	0	0	0	0	0.0684831	0	0	0.0285615	0.0357398	0.0294805	0	0	0	0.0862382	0	0	0
d__Bacteria	p__Acidobacteriota	c__Subgroup_26	o__norank_c__Subgroup_26	f__norank_o__norank_c__Subgroup_26	g__norank_f__norank_o__norank_c__Subgroup_26	s__uncultured_bacterium_g__norank_f__norank_o__norank_c__Subgroup_26	OTU3522	0.0137604	0.0839502	0	0	0.0235622	0.146749	0.00982511	0	0.0602964	0.0357398	0.134768	0	0.00905018	0	0.0363108	0	0	0
d__Bacteria	p__Actinobacteriota	c__Actinobacteria	o__Propionibacteriales	f__Propionibacteriaceae	g__Cutibacterium	s__unclassified_g__Cutibacterium	OTU5146	0.0137604	0.0152637	0.0505703	0.00607091	0	0	0	0	0	0.0536097	0	0	0.0475135	0.517093	0.0703522	5.48446	0.0135655	0.014698
d__Bacteria	p__Armatimonadota	c__Fimbriimonadia	o__Fimbriimonadales	f__Fimbriimonadaceae	g__norank_f__Fimbriimonadaceae	s__unclassified_g__norank_f__Fimbriimonadaceae	OTU4354	0.0137604	0	0.00561892	0	0	0	0	0	0.012694	0.0357398	0.00631725	0	0	0	0.0204248	0	0	0
d__Bacteria	p__Bacteroidota	c__Bacteroidia	o__Chitinophagales	f__norank_o__Chitinophagales	g__norank_f__norank_o__Chitinophagales	s__uncultured_Bacteroidetes_bacterium_g__norank_f__norank_o__Chitinophagales	OTU4998	0.0137604	0	0	0	0.00543744	0	0	0	0	0	0.0273748	0	0.0452509	0	0.0340414	0	0	0
d__Bacteria	p__Bacteroidota	c__Bacteroidia	o__Flavobacteriales	f__Weeksellaceae	g__Chryseobacterium	s__Chryseobacterium_hominis	OTU2112	0.0137604	0	0.876552	0	0	0.00489165	0	0	0	0.488444	0	0	0	0	0.0204248	0	0	0.0734898
d__Bacteria	p__Calditrichota	c__Calditrichia	o__Calditrichales	f__Calditrichaceae	g__norank_f__Calditrichaceae	s__uncultured_Deferribacteres_bacterium_g__norank	OTU1735	0.0137604	0	0	0	0.00724992	0	0	0	0	0	0	0	0	0	0	0	0	0
d__Bacteria	p__Chloroflexi	c__unclassified_p__Chloroflexi	o__unclassified_p__Chloroflexi	f__unclassified_p__Chloroflexi	g__unclassified_p__Chloroflexi	s__unclassified_p__Chloroflexi	OTU120	0.0137604	0	0	0	0.0090624	0	0.0196502	0	0	0	0	0	0.0203629	0	0.00907771	0	0.00452182	0
d__Bacteria	p__Chloroflexi	c__Dehalococcoidia	o__SAR202_clade	f__norank_o__SAR202_clade	g__norank_f__norank_o__SAR202_clade	s__uncultured_deep-sea_bacterium_g__norank_f__norank_o__SAR202_clade	OTU2434	0.0137604	0	0	0	0.0308122	0	0	0.0352175	0.012694	0	0.0294805	0	0	0	0	0	0	0
d__Bacteria	p__Chloroflexi	c__Dehalococcoidia	o__SAR202_clade	f__norank_o__SAR202_clade	g__norank_f__norank_o__SAR202_clade	s__unclassified_g__norank_f__norank_o__SAR202_clade	OTU3964	0.0137604	0	0	0	0.00362496	0.122291	0.0589507	0	0.00952048	0	0.105288	0.0908765	1.0091	0	0.00226943	0	0	0
d__Bacteria	p__Chloroflexi	c__JG30-KF-CM66	o__norank_c__JG30-KF-CM66	f__norank_o__norank_c__JG30-KF-CM66	g__norank_f__norank_o__norank_c__JG30-KF-CM66	s__uncultured_Chloroflexi_bacterium_g__norank_f__norank_o__norank_c__JG30-KF-CM66	OTU302	0.0137604	0	0	0	0.00181248	0	0	0	0.00634699	0	0	0	0	0	0	0	0	0
d__Bacteria	p__Chloroflexi	c__JG30-KF-CM66	o__norank_c__JG30-KF-CM66	f__norank_o__norank_c__JG30-KF-CM66	g__norank_f__norank_o__norank_c__JG30-KF-CM66	s__unclassified_g__norank_f__norank_o__norank_c__JG30-KF-CM66	OTU3386	0.0137604	0	0	0	0.00181248	0	0	0	0	0.0714796	0.00631725	0	0	0	0	0	0	0
d__Bacteria	p__Chloroflexi	c__Dehalococcoidia	o__SAR202_clade	f__norank_o__SAR202_clade	g__norank_f__norank_o__SAR202_clade	s__unclassified_g__norank_f__norank_o__SAR202_clade	OTU1932	0.0137604	0.343433	0.00280946	0	0.0199373	0.127183	0	0	0.0444289	0	0.149508	0	0	0	0	0	0	0
d__Bacteria	p__Chloroflexi	c__Dehalococcoidia	o__SAR202_clade	f__norank_o__SAR202_clade	g__norank_f__norank_o__SAR202_clade	s__unclassified_g__norank_f__norank_o__SAR202_clade	OTU3675	0.0137604	0	0	0.0121418	0.0199373	0.127183	0	0.0352175	0.0349084	0.160829	0.134768	0.00550767	0.0407258	0	0.0295025	0	0.00452182	0
d__Bacteria	p__Chloroflexi	c__Dehalococcoidia	o__SAR202_clade	f__norank_o__SAR202_clade	g__norank_f__norank_o__SAR202_clade	s__unclassified_g__norank_f__norank_o__SAR202_clade	OTU3951	0.0137604	0	0.00280946	0	0.00543744	0.0293499	0.0982511	0.0176087	0.012694	0.0238265	0.0463265	0.112907	0.178741	0	0.0204248	0	0	0
d__Bacteria	p__Chloroflexi	c__Dehalococcoidia	o__SAR202_clade	f__norank_o__SAR202_clade	g__norank_f__norank_o__SAR202_clade	s__uncultured_deep-sea_bacterium_g__norank_f__norank_o__SAR202_clade	OTU66	0.0137604	0	0	0	0.00543744	0	0.0196502	0	0	0	0.0147403	0	0	0	0.00907771	0	0	0
d__Bacteria	p__Chloroflexi	c__Anaerolineae	o__Anaerolineales	f__Anaerolineaceae	g__norank_f__Anaerolineaceae	s__unclassified_g__norank_f__Anaerolineaceae	OTU1373	0.0137604	0	0	0	0	0	0	0	0.00952048	0	0.016846	0	0	0	0	0	0	0
d__Bacteria	p__Elusimicrobiota	c__Elusimicrobia	o__unclassified_c__Elusimicrobia	f__unclassified_c__Elusimicrobia	g__unclassified_c__Elusimicrobia	s__unclassified_c__Elusimicrobia	OTU3614	0.0137604	0	0	0	0.0108749	0	0	0	0	0	0.0484323	0	0.00226255	0	0	0	0	0
d__Bacteria	p__Gemmatimonadota	c__BD2-11_terrestrial_group	o__norank_c__BD2-11_terrestrial_group	f__norank_o__norank_c__BD2-11_terrestrial_group	g__norank_f__norank_o__norank_c__BD2-11_terrestrial_group	s__unclassified_g__norank_f__norank_o__norank_c__BD2-11_terrestrial_group	OTU656	0.0137604	0	0	0	0.0144998	0.1174	0.0393005	0	0.00634699	0.065523	0.00631725	0.0082615	0.00678764	0	0	0	0	0
d__Bacteria	p__Gemmatimonadota	c__Gemmatimonadetes	o__Gemmatimonadales	f__Gemmatimonadaceae	g__norank_f__Gemmatimonadaceae	s__unclassified_g__norank_f__Gemmatimonadaceae	OTU618	0.0137604	0.0381592	0.0393325	0	0.0779367	0.176099	0.137552	0.0176087	0.0476024	0.482487	0.0631725	0.126676	0.0158378	0	0.0113471	0	0	0
d__Bacteria	p__Hydrogenedentes	c__Hydrogenedentia	o__Hydrogenedentiales	f__Hydrogenedensaceae	g__norank_f__Hydrogenedensaceae	s__uncultured_delta_proteobacterium_g__norank_f__Hydrogenedensaceae	OTU3734	0.0137604	0	0.0449514	0	0.0543744	0.0195666	0.157202	0	0.0476024	0.0238265	0.0547495	0.481921	0.214942	0	0.0204248	0	0	0
d__Bacteria	p__Nitrospinota	c__Nitrospinia	o__Nitrospinales	f__Nitrospinaceae	g__norank_f__Nitrospinaceae	s__uncultured_deep-sea_bacterium_g__norank_f__Nitrospinaceae	OTU3618	0.0137604	0	0.0140473	0	0.0217498	0.00489165	0.00982511	0	0.0285615	0	0.0273748	0	0.00678764	0	0.00680828	0	0	0
d__Bacteria	p__Patescibacteria	c__Parcubacteria	o__Candidatus_Kaiserbacteria	f__norank_o__Candidatus_Kaiserbacteria	g__norank_f__norank_o__Candidatus_Kaiserbacteria	s__unclassified_g__norank_f__norank_o__Candidatus_Kaiserbacteria	OTU4032	0.0137604	0	0	0	0	0	0.00982511	0	0	0	0.008423	0	0.0678764	0	0	0	0	0
d__Bacteria	p__Patescibacteria	c__Parcubacteria	o__Candidatus_Terrybacteria	f__norank_o__Candidatus_Terrybacteria	g__norank_f__norank_o__Candidatus_Terrybacteria	s__uncultured_deep-sea_bacterium_g__norank_f__norank_o__Candidatus_Terrybacteria	OTU2732	0.0137604	0	0	0.00607091	0.0181248	0.190774	0.0393005	0	0.0349084	0	0.00210575	0	0.0384633	0	0.0113471	0	0	0
d__Bacteria	p__Patescibacteria	c__Parcubacteria	o__unclassified_c__Parcubacteria	f__unclassified_c__Parcubacteria	g__unclassified_c__Parcubacteria	s__unclassified_c__Parcubacteria	OTU4326	0.0137604	0	0	0	0	0	0	0	0.012694	0	0	0	0.0226255	0	0.031772	0	0	0
d__Bacteria	p__Patescibacteria	c__Gracilibacteria	o__Candidatus_Peribacteria	f__norank_o__Candidatus_Peribacteria	g__norank_f__norank_o__Candidatus_Peribacteria	s__unclassified_g__norank_f__norank_o__Candidatus_Peribacteria	OTU3587	0.0137604	0	0.0196662	0	0.0253747	0	0.0589507	0	0.0317349	0	0.092653	0	0.00905018	0	0	0	0	0
d__Bacteria	p__Patescibacteria	c__Microgenomatia	o__Candidatus_Woykebacteria	f__norank_o__Candidatus_Woykebacteria	g__norank_f__norank_o__Candidatus_Woykebacteria	s__Candidatus_Woykebacteria_bacterium_RIFCSPLOWO2_01_FULL_41_12	OTU2187	0.0137604	0	0.0505703	0	0.0362496	0	0.216152	0	0.0571229	0	0.0147403	0	0.0135753	0	0.0113471	0	0	0
d__Bacteria	p__Patescibacteria	c__Parcubacteria	o__unclassified_c__Parcubacteria	f__unclassified_c__Parcubacteria	g__unclassified_c__Parcubacteria	s__unclassified_c__Parcubacteria	OTU2155	0.0137604	0	0.0309041	0	0.0308122	0	0.0786009	0	0.0222145	0	0.0905473	0	0.0339382	0	0.00226943	0	0	0
d__Bacteria	p__Patescibacteria	c__Microgenomatia	o__Candidatus_Woykebacteria	f__norank_o__Candidatus_Woykebacteria	g__norank_f__norank_o__Candidatus_Woykebacteria	s__unclassified_g__norank_f__norank_o__Candidatus_Woykebacteria	OTU2415	0.0137604	0	0	0	0.148623	0	0.0786009	0	0	0	0	0	0	0	0	0	0	0
d__Bacteria	p__Patescibacteria	c__Parcubacteria	o__Candidatus_Yanofskybacteria	f__norank_o__Candidatus_Yanofskybacteria	g__norank_f__norank_o__Candidatus_Yanofskybacteria	s__unclassified_g__norank_f__norank_o__Candidatus_Yanofskybacteria	OTU4897	0.0137604	0	0	0	0.00181248	0	0.0294753	0	0.0571229	0	0.0042115	0	0.00452509	0	0.0748911	0	0	0
d__Bacteria	p__Patescibacteria	c__Parcubacteria	o__unclassified_c__Parcubacteria	f__unclassified_c__Parcubacteria	g__unclassified_c__Parcubacteria	s__unclassified_c__Parcubacteria	OTU3213	0.0137604	0	0.00842839	0	0.0235622	0	0.088426	0	0.428422	0	0.0357978	0	0	0	0.00907771	0	0	0
d__Bacteria	p__Patescibacteria	c__Parcubacteria	o__Candidatus_Kaiserbacteria	f__norank_o__Candidatus_Kaiserbacteria	g__norank_f__norank_o__Candidatus_Kaiserbacteria	s__uncultured_bacterium_g__norank_f__norank_o__Candidatus_Kaiserbacteria	OTU4048	0.0137604	0	0	0	0	0	0.00982511	0	0	0	0.00210575	0	0.0181004	0	0.0136166	0	0	0
d__Bacteria	p__Planctomycetota	c__Phycisphaerae	o__CCM11a	f__norank_o__CCM11a	g__norank_f__norank_o__CCM11a	s__uncultured_Planctomycetales_bacterium_g__norank_f__norank_o__CCM11a	OTU1766	0.0137604	0	0	0	0.0090624	0	0	0	0	0	0	0	0.00226255	0	0	0	0	0
d__Bacteria	p__Planctomycetota	c__Phycisphaerae	o__CCM11a	f__norank_o__CCM11a	g__norank_f__norank_o__CCM11a	s__uncultured_bacterium_g__norank_f__norank_o__CCM11a	OTU2664	0.0137604	0	0	0	0.048937	0.0293499	0.00982511	0	0	0	0.00210575	0	0	0	0	0	0	0
d__Bacteria	p__Planctomycetota	c__OM190	o__norank_c__OM190	f__norank_o__norank_c__OM190	g__norank_f__norank_o__norank_c__OM190	s__uncultured_deep-sea_bacterium_g__norank_f__norank_o__norank_c__OM190	OTU3847	0.0137604	0	0	0	0.0271872	0.00489165	0	0.0352175	0	0	0.00210575	0	0.0452509	0	0.00453885	0	0	0
d__Bacteria	p__Planctomycetota	c__Phycisphaerae	o__Phycisphaerales	f__Phycisphaeraceae	g__SM1A02	s__uncultured_bacterium_g__SM1A02	OTU880	0.0137604	0	0	0	0.0235622	0.0195666	0	0	0.0380819	0	0.00210575	0	0.00905018	0	0	0	0	0
d__Bacteria	p__Planctomycetota	c__vadinHA49	o__norank_c__vadinHA49	f__norank_o__norank_c__vadinHA49	g__norank_f__norank_o__norank_c__vadinHA49	s__unclassified_g__norank_f__norank_o__norank_c__vadinHA49	OTU3176	0.0137604	0.152637	0	0	0.0869991	0.225016	0.235803	0.0352175	0.158675	0.0178699	0.0357978	0	0.0362007	0.0861821	0.0181554	0	0	0
d__Bacteria	p__Planctomycetota	c__OM190	o__norank_c__OM190	f__norank_o__norank_c__OM190	g__norank_f__norank_o__norank_c__OM190	s__uncultured_deep-sea_bacterium_g__norank_f__norank_o__norank_c__OM190	OTU497	0.0137604	0	0	0	0	0	0	0	0	0	0	0	0	0	0	0	0	0
d__Bacteria	p__Proteobacteria	c__Alphaproteobacteria	o__unclassified_c__Alphaproteobacteria	f__unclassified_c__Alphaproteobacteria	g__unclassified_c__Alphaproteobacteria	s__unclassified_c__Alphaproteobacteria	OTU2484	0.0137604	0	0	0	0.0670618	0.239691	0	0	0.0983783	0.0297832	0.0779128	0	0.0113127	0.00957579	0	0	0	0
d__Bacteria	p__Proteobacteria	c__Alphaproteobacteria	o__Rhodospirillales	f__Magnetospiraceae	g__Magnetospira	s__uncultured_bacterium_g__Magnetospira	OTU2070	0.0137604	0.259483	0.0112378	0	0.0090624	0	0.0294753	0	0	0.0119133	0	0	0	0	0	0	0	0
d__Bacteria	p__Proteobacteria	c__Alphaproteobacteria	o__Rhodospirillales	f__Magnetospiraceae	g__norank_f__Magnetospiraceae	s__unclassified_g__norank_f__Magnetospiraceae	OTU1077	0.0137604	0	0	0	0	0.0489165	0	0	0	0	0	0.0605844	0.0882393	0	0.0136166	0	0	0
d__Bacteria	p__Proteobacteria	c__Gammaproteobacteria	o__OM182_clade	f__norank_o__OM182_clade	g__norank_f__norank_o__OM182_clade	s__unclassified_g__norank_f__norank_o__OM182_clade	OTU1336	0.0137604	0	0.00280946	0	0	0	0	0	0	0	0.00210575	0	0.00678764	0	0.0181554	0	0	0
d__Bacteria	p__Proteobacteria	c__Alphaproteobacteria	o__Defluviicoccales	f__norank_o__Defluviicoccales	g__norank_f__norank_o__Defluviicoccales	s__uncultured_marine_microorganism_g__norank_f__norank_o__Defluviicoccales	OTU1271	0.0137604	0	0	0	0.0090624	0	0	0.0880437	0.0317349	0.00595664	0.033692	0	0	0	0	0	0	0
d__Bacteria	p__Proteobacteria	c__Gammaproteobacteria	o__EPR3968-O8a-Bc78	f__norank_o__EPR3968-O8a-Bc78	g__norank_f__norank_o__EPR3968-O8a-Bc78	s__uncultured_deep-sea_bacterium_g__norank_f__norank_o__EPR3968-O8a-Bc78	OTU761	0.0137604	0	0	0	0	0	0.088426	0	0.00317349	0	0.0042115	0	0	0	0	0	0	0
d__Bacteria	p__Proteobacteria	c__Alphaproteobacteria	o__Rhodobacterales	f__Rhodobacteraceae	g__Limibaculum	s__unclassified_g__Limibaculum	OTU2098	0.0137604	0.625811	0.221948	0	0.0144998	0.0440248	0	0.0176087	0.012694	0.0178699	0.134768	0.049569	0.0226255	0	0.00453885	0	0	0
d__Bacteria	p__Proteobacteria	c__Alphaproteobacteria	o__Rhizobiales	f__KF-JG30-B3	g__norank_f__KF-JG30-B3	s__metagenome_g__norank_f__KF-JG30-B3	OTU3654	0.0137604	0	0.0252852	0	0.0235622	0	0.0393005	0	0.0317349	0	0.292699	0	0.00905018	0	0.0590051	0	0	0
d__Bacteria	p__Proteobacteria	c__Gammaproteobacteria	o__Steroidobacterales	f__Woeseiaceae	g__Woeseia	s__uncultured_deep-sea_bacterium_g__Woeseia	OTU3833	0.0137604	0	0.00280946	0	0	0	0	0	0	0	0.124239	0	0.35522	0	0.0680828	0	0.00452182	0
d__Bacteria	p__Proteobacteria	c__Gammaproteobacteria	o__Gammaproteobacteria_Incertae_Sedis	f__unclassified_o__Gammaproteobacteria_Incertae_Sedis	g__norank_f__unclassified	s__uncultured_deep-sea_bacterium_g__norank_f__unclassified	OTU1591	0.0137604	0	0	0	0	0	0	0	0	0	0	0	0	0	0.0226943	0	0	0
d__Bacteria	p__Proteobacteria	c__Gammaproteobacteria	o__Gammaproteobacteria_Incertae_Sedis	f__unclassified_o__Gammaproteobacteria_Incertae_Sedis	g__norank_f__unclassified	s__uncultured_deep-sea_bacterium_g__norank_f__unclassified	OTU70	0.0137604	0	0	0	0	0	0	0	0	0	0	0	0	0	0	0	0	0
d__Bacteria	p__Proteobacteria	c__Alphaproteobacteria	o__Sneathiellales	f__Sneathiellaceae	g__Sneathiella	s__uncultured_Alphaproteobacteria_bacterium_g__Sneathiella	OTU891	0.0137604	0	0	0	0.0163123	0	0	0	0.019041	0	0.00631725	0	0.00678764	0	0	0	0	0
d__Bacteria	p__Proteobacteria	c__Gammaproteobacteria	o__Burkholderiales	f__Rhodocyclaceae	g__Thauera	s__unclassified_g__Thauera	OTU1801	0.0137604	0	0	0	0	0	0	0	0	0	0	0	0	0	0	0	0	0
d__Bacteria	p__SAR324_cladeMarine_group_B	c__norank_p__SAR324_cladeMarine_group_B	o__norank_c__norank_p__SAR324_cladeMarine_group_B	f__norank_o__norank_c__norank_p__SAR324_cladeMarine_group_B	g__norank_f__norank_o__norank_c__norank_p__SAR324_cladeMarine_group_B	s__Candidatus_Nitrosoarchaeum_limnia_SFB1_g__norank_f__norank_o__norank	OTU2587	0.0137604	0	0	0	0.00543744	0	0	0	0	0	0	0	0	0	0	0	0	0
d__Bacteria	p__unclassified_k__norank_d__Bacteria	c__unclassified_k__norank_d__Bacteria	o__unclassified_k__norank_d__Bacteria	f__unclassified_k__norank_d__Bacteria	g__unclassified_k__norank_d__Bacteria	s__unclassified_k__norank_d__Bacteria	OTU3897	0.0137604	0	0	0	0.00181248	0	0	0	0.00317349	0	0	0	0.0271505	0	0	0	0	0
d__Bacteria	p__Verrucomicrobiota	c__Kiritimatiellae	o__WCHB1-41	f__norank_o__WCHB1-41	g__norank_f__norank_o__WCHB1-41	s__unclassified_g__norank_f__norank_o__WCHB1-41	OTU3242	0.0137604	0	0	0	0.00181248	0	0	0	0	0.0536097	0	0	0	0	0	0	0	0
d__Bacteria	p__Verrucomicrobiota	c__Chlamydiae	o__Chlamydiales	f__unclassified_o__Chlamydiales	g__unclassified_o__Chlamydiales	s__unclassified_o__Chlamydiales	OTU1777	0.0137604	0	0	0	0	0	0	0	0	0	0	0	0	0	0	0	0	0
d__Bacteria	p__Acidobacteriota	c__Acidobacteriae	o__PAUC26f	f__norank_o__PAUC26f	g__norank_f__norank_o__PAUC26f	s__uncultured_Acidobacteria_bacterium_g__norank_f__norank_o__PAUC26f	OTU2684	0.0103203	0	0	0.0182127	0.0108749	0.205449	0	0	0.00952048	0.0119133	0	0	0.00905018	0	0	0	0	0
d__Bacteria	p__Acidobacteriota	c__Subgroup_5	o__norank_c__Subgroup_5	f__norank_o__norank_c__Subgroup_5	g__norank_f__norank_o__norank_c__Subgroup_5	s__uncultured_deep-sea_bacterium_g__norank_f__norank_o__norank_c__Subgroup_5	OTU2774	0.0103203	0	0	0	0.0163123	0.156533	0	0	0	0.0178699	0.00210575	0	0.00452509	0	0	0	0	0
d__Bacteria	p__Acidobacteriota	c__Acidobacteriae	o__PAUC26f	f__norank_o__PAUC26f	g__norank_f__norank_o__PAUC26f	s__uncultured_Acidobacterium_sp._g__norank_f__norank_o__PAUC26f	OTU340	0.0103203	0	0	0	0.00362496	0	0	0	0	0	0	0	0	0	0	0	0	0
d__Bacteria	p__Actinobacteriota	c__Acidimicrobiia	o__Actinomarinales	f__norank_o__Actinomarinales	g__norank_f__norank_o__Actinomarinales	s__uncultured_bacterium_g__norank_f__norank_o__Actinomarinales	OTU3454	0.0103203	0.152637	0.00842839	0	0.0308122	0.0293499	0	0	0.0602964	0.0119133	0.23795	0	0.0316756	0	0	0	0	0
d__Bacteria	p__Actinobacteriota	c__Thermoleophilia	o__Gaiellales	f__norank_o__Gaiellales	g__norank_f__norank_o__Gaiellales	s__uncultured_bacterium_g__norank_f__norank_o__Gaiellales	OTU4042	0.0103203	0	0	0	0	0	0	0	0	0	0.0042115	0	0.0181004	0	0	0	0	0
d__Bacteria	p__Actinobacteriota	c__Acidimicrobiia	o__Microtrichales	f__Ilumatobacteraceae	g__CL500-29_marine_group	s__unclassified_g__CL500-29_marine_group	OTU4126	0.0103203	0	0	0	0	0.0586998	0	0.0528262	0	0	0	0	0	0.105334	0	0	0	0
d__Bacteria	p__Armatimonadota	c__Fimbriimonadia	o__Fimbriimonadales	f__Fimbriimonadaceae	g__norank_f__Fimbriimonadaceae	s__uncultured_bacterium_g__norank_f__Fimbriimonadaceae	OTU5166	0.0103203	0	0	0	0	0	0	0	0.012694	0	0.0105288	0	0.0316756	0	0	0.0992426	0	0
d__Bacteria	p__Bacteroidota	c__Bacteroidia	o__Sphingobacteriales	f__Lentimicrobiaceae	g__norank_f__Lentimicrobiaceae	s__uncultured_deep-sea_archaeon_g__norank	OTU3713	0.0103203	0	0	0	0.0163123	0.00489165	0.0294753	0	0	0	0	0.561782	0	0	0	0	0	0
d__Bacteria	p__Bacteroidota	c__Bacteroidia	o__Cytophagales	f__Cyclobacteriaceae	g__norank_f__Cyclobacteriaceae	s__Cytophaga_sp._g__norank	OTU4830	0.0103203	0	0	0	0.00362496	0	0	0	0.00317349	0	0.0273748	0	0.0294131	0	0.0408497	0	0.00904364	0
d__Bacteria	p__Bacteroidota	c__Bacteroidia	o__Sphingobacteriales	f__unclassified_o__Sphingobacteriales	g__unclassified_o__Sphingobacteriales	s__unclassified_o__Sphingobacteriales	OTU3530	0.0103203	0	0.0421419	0	0.048937	0.195666	0	0	0.0920314	0	0.0568553	0	0.00678764	0	0	0	0	0
d__Bacteria	p__Bacteroidota	c__Bacteroidia	o__Flavobacteriales	f__Flavobacteriaceae	g__norank_f__Flavobacteriaceae	s__uncultured_sediment_bacterium_g__norank_f__Flavobacteriaceae	OTU7	0.0103203	0	0	0	0	0	0	0	0	0	0	0	0	0	0	0	0	0
d__Bacteria	p__Bacteroidota	c__Bacteroidia	o__Cytophagales	f__Cyclobacteriaceae	g__unclassified_f__Cyclobacteriaceae	s__unclassified_f__Cyclobacteriaceae	OTU2558	0.0103203	0	0	0	0.0181248	0	0.108076	0	0.012694	0	0.0484323	0	0.0113127	0	0	0	0	0
d__Bacteria	p__Bacteroidota	c__Rhodothermia	o__Rhodothermales	f__Rhodothermaceae	g__norank_f__Rhodothermaceae	s__uncultured_Cytophaga_sp._g__norank_f__Rhodothermaceae	OTU3062	0.0103203	0	0	0	0.0199373	0	0	0	0.0349084	0	0.00210575	0	0	0	0	0	0	0
d__Bacteria	p__Bdellovibrionota	c__Bdellovibrionia	o__Bdellovibrionales	f__Bdellovibrionaceae	g__Bdellovibrio	s__unclassified_g__Bdellovibrio	OTU1779	0.0103203	0	0	0	0	0	0	0	0	0	0	0	0	0	0	0	0	0
d__Bacteria	p__Bdellovibrionota	c__Oligoflexia	o__0319-6G20	f__norank_o__0319-6G20	g__norank_f__norank_o__0319-6G20	s__uncultured_deep-sea_bacterium_g__norank_f__norank_o__0319-6G20	OTU3473	0.0103203	0	0	0	0.00181248	0	0	0	0	0	0.016846	0	0.00452509	0	0	0	0	0
d__Bacteria	p__Calditrichota	c__Calditrichia	o__Calditrichales	f__Calditrichaceae	g__JdFR-76	s__uncultured_bacterium_g__JdFR-76	OTU109	0.0103203	0.0305274	0.00842839	0	0.0199373	0	0	0	0	0	0.0126345	0	0	0	0	0	0	0
d__Bacteria	p__Chloroflexi	c__KD4-96	o__norank_c__KD4-96	f__norank_o__norank_c__KD4-96	g__norank_f__norank_o__norank_c__KD4-96	s__uncultured_bacterium_g__norank_f__norank_o__norank_c__KD4-96	OTU3194	0.0103203	0	0.0477609	0	0.0398746	0	0.167027	0	0.168195	0	0.0652783	0	0.00905018	0	0.0363108	0	0	0
d__Bacteria	p__Chloroflexi	c__Dehalococcoidia	o__SAR202_clade	f__norank_o__SAR202_clade	g__norank_f__norank_o__SAR202_clade	s__hydrothermal_vent_metagenome_g__norank_f__norank_o__SAR202_clade	OTU403	0.0103203	0	0.0393325	0	0.208435	0.0782664	0.324229	0	0.0666434	0.0536097	0.075807	0	0	0.287274	0	0	0	0
d__Bacteria	p__Chloroflexi	c__JG30-KF-CM66	o__norank_c__JG30-KF-CM66	f__norank_o__norank_c__JG30-KF-CM66	g__norank_f__norank_o__norank_c__JG30-KF-CM66	s__uncultured_bacterium_g__norank_f__norank_o__norank_c__JG30-KF-CM66	OTU763	0.0103203	0	0.0477609	0	0.00181248	0	0.0491256	0	0	0	0.067384	0	0.00452509	0	0	0	0	0
d__Bacteria	p__Chloroflexi	c__Dehalococcoidia	o__SAR202_clade	f__norank_o__SAR202_clade	g__norank_f__norank_o__SAR202_clade	s__unclassified_g__norank_f__norank_o__SAR202_clade	OTU530	0.0103203	0	0	0	0.00362496	0	0	0.0176087	0	0	0.016846	0	0	0	0	0	0	0
d__Bacteria	p__Chloroflexi	c__Dehalococcoidia	o__SAR202_clade	f__norank_o__SAR202_clade	g__norank_f__norank_o__SAR202_clade	s__unclassified_g__norank_f__norank_o__SAR202_clade	OTU3249	0.0103203	0	0	0	0	0	0	0	0	0.279962	0.00631725	0	0	0	0	0	0	0
d__Bacteria	p__Chloroflexi	c__Dehalococcoidia	o__S085	f__norank_o__S085	g__norank_f__norank_o__S085	s__unclassified_g__norank_f__norank_o__S085	OTU980	0.0103203	0	0.0196662	0	0.0869991	0.0146749	0.343879	0.563479	0.12694	0.0476531	0.0694898	1.48432	0.0520386	0	0.0340414	0	0	0
d__Bacteria	p__Chloroflexi	c__JG30-KF-CM66	o__norank_c__JG30-KF-CM66	f__norank_o__norank_c__JG30-KF-CM66	g__norank_f__norank_o__norank_c__JG30-KF-CM66	s__metagenome_g__norank_f__norank_o__norank_c__JG30-KF-CM66	OTU5458	0.0103203	0	0	0	0.048937	0.0929413	0.0687758	0.0176087	0.0476024	0	0.141085	0	0.0429884	0.0574548	0.0204248	0	0	0.0636911
d__Bacteria	p__Chloroflexi	c__Dehalococcoidia	o__SAR202_clade	f__norank_o__SAR202_clade	g__norank_f__norank_o__SAR202_clade	s__unclassified_g__norank_f__norank_o__SAR202_clade	OTU2705	0.0103203	0.0534229	0.00842839	0.00607091	0.0271872	0.283716	0.137552	0.0176087	0.0349084	0.107219	0	0.0137692	0.0316756	0.517093	0.0272331	0	0	0
d__Bacteria	p__Chloroflexi	c__Dehalococcoidia	o__SAR202_clade	f__norank_o__SAR202_clade	g__norank_f__norank_o__SAR202_clade	s__uncultured_Thermomicrobium_sp._g__norank	OTU3755	0.0103203	0	0.00561892	0.0364254	0.00543744	0	0.0982511	0	0.00317349	0	0.00631725	0.176245	0.0543011	0	0.0136166	0	0	0
d__Bacteria	p__Chloroflexi	c__JG30-KF-CM66	o__norank_c__JG30-KF-CM66	f__norank_o__norank_c__JG30-KF-CM66	g__norank_f__norank_o__norank_c__JG30-KF-CM66	s__uncultured_bacterium_g__norank_f__norank_o__norank_c__JG30-KF-CM66	OTU276	0.0103203	0	0.960836	0	0.0253747	0.0244582	0.186677	0	0.00317349	0	0.008423	0	0.0181004	0	0	0.0940193	0	0
d__Bacteria	p__Chloroflexi	c__Dehalococcoidia	o__SAR202_clade	f__norank_o__SAR202_clade	g__norank_f__norank_o__SAR202_clade	s__uncultured_bacterium_g__norank_f__norank_o__SAR202_clade	OTU3276	0.0103203	0	0	0	0.0144998	0.0195666	0.0196502	0.0352175	0.00317349	0.125089	0.025269	0	0.0294131	0	0.00226943	0	0	0
d__Bacteria	p__Chloroflexi	c__Dehalococcoidia	o__S085	f__norank_o__S085	g__norank_f__norank_o__S085	s__unclassified_g__norank_f__norank_o__S085	OTU3749	0.0103203	0	0.0814744	0	0.0271872	0.0538081	0.491256	0.0704349	0.250706	0.0774363	0.132662	1.38793	0.0656138	0.0766063	0.0226943	0	0	0
d__Bacteria	p__Chloroflexi	c__Dehalococcoidia	o__SAR202_clade	f__norank_o__SAR202_clade	g__norank_f__norank_o__SAR202_clade	s__uncultured_Chloroflexi_bacterium_g__norank_f__norank_o__SAR202_clade	OTU1528	0.0103203	0	0.00561892	0	0.0380621	0.0684831	0	0	0.0285615	0	0.033692	0	0.0384633	0	0.0113471	0	0	0
d__Bacteria	p__Dadabacteria	c__Dadabacteriia	o__Dadabacteriales	f__norank_o__Dadabacteriales	g__norank_f__norank_o__Dadabacteriales	s__uncultured_deep-sea_bacterium_g__norank_f__norank_o__Dadabacteriales	OTU5096	0.0103203	0	0	0	0	0	0	0	0	0	0	0	0.0158378	0	0.00453885	1.19613	0	0
d__Bacteria	p__Dependentiae	c__Babeliae	o__Babeliales	f__unclassified_o__Babeliales	g__unclassified_o__Babeliales	s__unclassified_o__Babeliales	OTU2121	0.0103203	0	0.10395	0	0.0434995	0	0	0	0.0444289	0	0.0400093	0	0.00452509	0	0	0	0	0
d__Bacteria	p__Gemmatimonadota	c__BD2-11_terrestrial_group	o__norank_c__BD2-11_terrestrial_group	f__norank_o__norank_c__BD2-11_terrestrial_group	g__norank_f__norank_o__norank_c__BD2-11_terrestrial_group	s__unclassified_g__norank_f__norank_o__norank_c__BD2-11_terrestrial_group	OTU968	0.0103203	0	0	0	0.00181248	0.0684831	0.0196502	0	0.00317349	0.0476531	0.00631725	0	0.00226255	0	0	0	0	0
d__Bacteria	p__Gemmatimonadota	c__BD2-11_terrestrial_group	o__norank_c__BD2-11_terrestrial_group	f__norank_o__norank_c__BD2-11_terrestrial_group	g__norank_f__norank_o__norank_c__BD2-11_terrestrial_group	s__uncultured_deep-sea_bacterium_g__norank_f__norank_o__norank_c__BD2-11_terrestrial_group	OTU3896	0.0103203	0	0.0168568	0.00607091	0	0.141858	0.0786009	0	0.0222145	0.0536097	0.016846	0.0440614	0.427621	0	0.0521968	0	0	0
d__Bacteria	p__Gemmatimonadota	c__BD2-11_terrestrial_group	o__norank_c__BD2-11_terrestrial_group	f__norank_o__norank_c__BD2-11_terrestrial_group	g__norank_f__norank_o__norank_c__BD2-11_terrestrial_group	s__uncultured_deep-sea_bacterium_g__norank_f__norank_o__norank_c__BD2-11_terrestrial_group	OTU920	0.0103203	0	0	0	0	0	0	0	0	0	0.330603	0	0	0	0	0	0	0
d__Bacteria	p__Gemmatimonadota	c__Gemmatimonadetes	o__Gemmatimonadales	f__Gemmatimonadaceae	g__norank_f__Gemmatimonadaceae	s__unclassified_g__norank_f__Gemmatimonadaceae	OTU3731	0.0103203	1.06083	0.31466	0.139631	0.449495	0.0440248	0.0393005	0.792393	0.0571229	0.970932	0.33692	3.10082	0.556586	0.0574548	0.279139	0	0.0316527	0
d__Bacteria	p__Hydrogenedentes	c__Hydrogenedentia	o__Hydrogenedentiales	f__Hydrogenedensaceae	g__norank_f__Hydrogenedensaceae	s__uncultured_delta_proteobacterium_g__norank_f__Hydrogenedensaceae	OTU2840	0.0103203	0	0	0.00607091	0.0235622	0.0244582	0.245628	0	0.00634699	0.00595664	0.0189518	0.00275383	0.0452509	0	0	0	0	0
d__Bacteria	p__Hydrogenedentes	c__Hydrogenedentia	o__Hydrogenedentiales	f__Hydrogenedensaceae	g__norank_f__Hydrogenedensaceae	s__unclassified_g__norank_f__Hydrogenedensaceae	OTU607	0.0103203	0	0	0	0.00181248	0	0	0	0	0	0	0	0	0	0	0	0	0
d__Bacteria	p__Hydrogenedentes	c__Hydrogenedentia	o__Hydrogenedentiales	f__Hydrogenedensaceae	g__norank_f__Hydrogenedensaceae	s__uncultured_bacterium_g__norank_f__Hydrogenedensaceae	OTU2553	0.0103203	0	0	0	0.0289997	0	0	0	0	0	0	0	0.00226255	0	0	0	0	0
d__Bacteria	p__Myxococcota	c__Polyangia	o__Polyangiales	f__Sandaracinaceae	g__Sandaracinus	s__uncultured_bacterium_g__Sandaracinus	OTU3396	0.0103203	0	0	0	0	0	0	0	0	0.0714796	0	0	0	0	0	0	0	0
d__Bacteria	p__Myxococcota	c__Polyangia	o__VHS-B3-70	f__norank_o__VHS-B3-70	g__norank_f__norank_o__VHS-B3-70	s__uncultured_marine_bacterium_g__norank_f__norank_o__VHS-B3-70	OTU2784	0.0103203	0	0	0	0	0.0342415	0	0	0	0	0	0	0	0	0	0	0	0
d__Bacteria	p__Nitrospinota	c__P9X2b3D02	o__norank_c__P9X2b3D02	f__norank_o__norank_c__P9X2b3D02	g__norank_f__norank_o__norank_c__P9X2b3D02	s__uncultured_bacterium_g__norank_f__norank_o__norank_c__P9X2b3D02	OTU4699	0.0103203	0	0	0	0.00362496	0	0	0	0	0	0.0042115	0	0.049776	0	0.0408497	0	0	0
d__Bacteria	p__Nitrospinota	c__Nitrospinia	o__Nitrospinales	f__Nitrospinaceae	g__Nitrospina	s__unclassified_g__Nitrospina	OTU394	0.0103203	0	0	0	0.0326247	0	0	0	0.00952048	0	0.00210575	0	0.00226255	0	0	0	0	0
d__Bacteria	p__Patescibacteria	c__Parcubacteria	o__Candidatus_Yanofskybacteria	f__norank_o__Candidatus_Yanofskybacteria	g__norank_f__norank_o__Candidatus_Yanofskybacteria	s__unclassified_g__norank_f__norank_o__Candidatus_Yanofskybacteria	OTU3087	0.0103203	0	0	0	0.0326247	0	0.00982511	0	0.0920314	0	0.050538	0	0.00678764	0	0.00453885	0	0	0
d__Bacteria	p__Patescibacteria	c__ABY1	o__unclassified_c__ABY1	f__unclassified_c__ABY1	g__unclassified_c__ABY1	s__unclassified_c__ABY1	OTU2129	0.0103203	0	0.272518	0	0	0	0	0	0	0	0	0	0	0	0	0	0	0
d__Bacteria	p__Patescibacteria	c__Parcubacteria	o__unclassified_c__Parcubacteria	f__unclassified_c__Parcubacteria	g__unclassified_c__Parcubacteria	s__unclassified_c__Parcubacteria	OTU2511	0.0103203	0	0	0	0.0833741	0	0.00982511	0	0.0158675	0	0	0	0	0	0	0	0	0
d__Bacteria	p__Patescibacteria	c__Microgenomatia	o__Candidatus_Woesebacteria	f__norank_o__Candidatus_Woesebacteria	g__norank_f__norank_o__Candidatus_Woesebacteria	s__uncultured_bacterium_g__norank_f__norank_o__Candidatus_Woesebacteria	OTU3112	0.0103203	0	0	0	0.0235622	0	0	0	0.0539494	0	0	0	0	0	0	0	0	0
d__Bacteria	p__Patescibacteria	c__ABY1	o__Candidatus_Magasanikbacteria	f__norank_o__Candidatus_Magasanikbacteria	g__norank_f__norank_o__Candidatus_Magasanikbacteria	s__unclassified_g__norank_f__norank_o__Candidatus_Magasanikbacteria	OTU3544	0.0103203	0	0	0	0.0326247	0	0	0	0.0317349	0	0.050538	0	0.0543011	0	0.0340414	0	0	0
d__Bacteria	p__Patescibacteria	c__Parcubacteria	o__unclassified_c__Parcubacteria	f__unclassified_c__Parcubacteria	g__unclassified_c__Parcubacteria	s__unclassified_c__Parcubacteria	OTU2451	0.0103203	0	0	0	0.0090624	0	0	0	0	0	0	0	0	0	0	0	0	0
d__Bacteria	p__Patescibacteria	c__Parcubacteria	o__unclassified_c__Parcubacteria	f__unclassified_c__Parcubacteria	g__unclassified_c__Parcubacteria	s__unclassified_c__Parcubacteria	OTU2594	0.0103203	0	0	0	0.0634368	0	0	0	0.00317349	0	0	0	0	0	0	0	0	0
d__Bacteria	p__Patescibacteria	c__Parcubacteria	o__unclassified_c__Parcubacteria	f__unclassified_c__Parcubacteria	g__unclassified_c__Parcubacteria	s__unclassified_c__Parcubacteria	OTU3953	0.0103203	0	0	0	0	0	0	0	0	0	0	0	0.024888	0	0	0	0	0
d__Bacteria	p__Patescibacteria	c__ABY1	o__unclassified_c__ABY1	f__unclassified_c__ABY1	g__unclassified_c__ABY1	s__unclassified_c__ABY1	OTU4065	0.0103203	0	0.0168568	0	0.00724992	0	0	0	0	0	0	0	0.0158378	0	0	0	0	0
d__Bacteria	p__Patescibacteria	c__Parcubacteria	o__unclassified_c__Parcubacteria	f__unclassified_c__Parcubacteria	g__unclassified_c__Parcubacteria	s__unclassified_c__Parcubacteria	OTU3594	0.0103203	0	0	0	0.045312	0	0	0	0	0	0.111605	0	0.049776	0	0	0	0	0
d__Bacteria	p__Patescibacteria	c__Parcubacteria	o__unclassified_c__Parcubacteria	f__unclassified_c__Parcubacteria	g__unclassified_c__Parcubacteria	s__unclassified_c__Parcubacteria	OTU3829	0.0103203	0	0	0	0.00181248	0	0	0	0.012694	0	0	0	0.0905018	0	0	0	0	0
d__Bacteria	p__Patescibacteria	c__ABY1	o__Candidatus_Kerfeldbacteria	f__norank_o__Candidatus_Kerfeldbacteria	g__norank_f__norank_o__Candidatus_Kerfeldbacteria	s__Candidatus_Kerfeldbacteria_bacterium_RIFCSPLOWO2_01_FULL_48_11	OTU3920	0.0103203	0	0	0	0	0	0	0	0.00952048	0	0.00631725	0	0.0565636	0	0.0204248	0	0	0
d__Bacteria	p__Patescibacteria	c__Parcubacteria	o__Candidatus_Yanofskybacteria	f__norank_o__Candidatus_Yanofskybacteria	g__norank_f__norank_o__Candidatus_Yanofskybacteria	s__unclassified_g__norank_f__norank_o__Candidatus_Yanofskybacteria	OTU2635	0.0103203	0	0	0	0.0181248	0	0.0491256	0	0.00317349	0	0.0105288	0	0	0	0	0	0	0
d__Bacteria	p__Patescibacteria	c__Parcubacteria	o__unclassified_c__Parcubacteria	f__unclassified_c__Parcubacteria	g__unclassified_c__Parcubacteria	s__unclassified_c__Parcubacteria	OTU4043	0.0103203	0	0	0	0	0	0	0	0	0	0	0	0.049776	0	0	0	0	0
d__Bacteria	p__Planctomycetota	c__Phycisphaerae	o__Phycisphaerales	f__Phycisphaeraceae	g__Urania-1B-19_marine_sediment_group	s__uncultured_planctomycete_g__Urania-1B-19_marine_sediment_group	OTU1384	0.0103203	0	0.0674271	0.00607091	0	0	0.088426	0	0.101552	0.0893495	0.0631725	0	0.0135753	0	0.00226943	0	0	0
d__Bacteria	p__Planctomycetota	c__Phycisphaerae	o__Phycisphaerales	f__Phycisphaeraceae	g__norank_f__Phycisphaeraceae	s__uncultured_deep-sea_bacterium_g__norank_f__Phycisphaeraceae	OTU432	0.0103203	0	0	0	0.00362496	0	0	0	0	0	0.0105288	0	0	0	0	0	0	0
d__Bacteria	p__Planctomycetota	c__Phycisphaerae	o__CCM11a	f__norank_o__CCM11a	g__norank_f__norank_o__CCM11a	s__uncultured_deep-sea_bacterium_g__norank_f__norank_o__CCM11a	OTU3717	0.0103203	0.045791	0	0.0424964	0.0217498	0	0.0393005	0	0.025388	0	0.00631725	0.801366	0.0135753	0.00957579	0.0521968	0	0	0
d__Bacteria	p__Planctomycetota	c__Phycisphaerae	o__CCM11a	f__norank_o__CCM11a	g__norank_f__norank_o__CCM11a	s__uncultured_bacterium_g__norank_f__norank_o__CCM11a	OTU382	0.0103203	0	0	0	0.0090624	0	0	0	0.00317349	0	0	0	0	0	0	0	0	0
d__Bacteria	p__Planctomycetota	c__Phycisphaerae	o__Phycisphaerales	f__Phycisphaeraceae	g__Urania-1B-19_marine_sediment_group	s__uncultured_bacterium_g__Urania-1B-19_marine_sediment_group	OTU3776	0.0103203	0	0	0	0.0090624	0.0097833	0	0	0.00634699	0	0	0.0275383	0	0	0	0	0	0
d__Bacteria	p__Planctomycetota	c__Phycisphaerae	o__CCM11a	f__norank_o__CCM11a	g__norank_f__norank_o__CCM11a	s__unclassified_g__norank_f__norank_o__CCM11a	OTU416	0.0103203	0	0	0	0.0344371	0.0097833	0.0196502	0	0.012694	0	0.008423	0.0110153	0	0	0.00453885	0	0	0
d__Bacteria	p__Planctomycetota	c__Phycisphaerae	o__CCM11a	f__norank_o__CCM11a	g__norank_f__norank_o__CCM11a	s__unclassified_g__norank_f__norank_o__CCM11a	OTU1449	0.0103203	0	0	0	0.00362496	0	0	0	0	0	0	0	0	0	0	0	0	0
d__Bacteria	p__Proteobacteria	c__Gammaproteobacteria	o__Ga0077536	f__norank_o__Ga0077536	g__norank_f__norank_o__Ga0077536	s__uncultured_bacterium_g__norank_f__norank_o__Ga0077536	OTU902	0.0103203	0	0	0	0.0235622	0.0195666	0	0	0	0	0.00210575	0	0.00905018	0	0.00907771	0	0	0
d__Bacteria	p__Proteobacteria	c__Alphaproteobacteria	o__Kiloniellales	f__Kiloniellaceae	g__norank_f__Kiloniellaceae	s__marine_sediment_metagenome_g__norank_f__Kiloniellaceae	OTU414	0.0103203	0	0	0	0.244685	0	0	0	0	0	0	0	0	0	0	0	0	0
d__Bacteria	p__Proteobacteria	c__Gammaproteobacteria	o__Steroidobacterales	f__Woeseiaceae	g__Woeseia	s__uncultured_deep-sea_bacterium_g__Woeseia	OTU228	0.0103203	0	0.643367	0	0.0181248	0	0.0589507	0.0880437	0.0793374	0	0.0379035	0	0	0	0.00453885	0	0	0
d__Bacteria	p__Proteobacteria	c__Alphaproteobacteria	o__Rhodospirillales	f__Magnetospiraceae	g__norank_f__Magnetospiraceae	s__uncultured_organism_g__norank_f__Magnetospiraceae	OTU1517	0.0103203	0	0.0337135	0	0	0.0146749	0	0	0	0.160829	0	0	0.0814516	0.00957579	0.0181554	0	0	0
d__Bacteria	p__Proteobacteria	c__Alphaproteobacteria	o__Kordiimonadales	f__Kordiimonadaceae	g__Kordiimonas	s__uncultured_deep-sea_bacterium_g__Kordiimonas	OTU3589	0.0103203	0	0	0	0.0126874	0	0	0	0.0158675	0	0.0463265	0	0.00905018	0	0.0136166	0	0	0
d__Bacteria	p__Proteobacteria	c__Alphaproteobacteria	o__Rhodospirillales	f__Magnetospiraceae	g__norank_f__Magnetospiraceae	s__unclassified_g__norank_f__Magnetospiraceae	OTU928	0.0103203	0	0	0	0.0181248	0.0635914	0	0	0	0	0.0231633	0	0	0	0.00453885	0	0	0
d__Bacteria	p__Proteobacteria	c__Alphaproteobacteria	o__Rickettsiales	f__Rickettsiaceae	g__unclassified_f__Rickettsiaceae	s__unclassified_f__Rickettsiaceae	OTU1821	0.0103203	0	0	0	0	0	0	0	0	0	0	0	0	0	0	0	0	0
d__Bacteria	p__Proteobacteria	c__Gammaproteobacteria	o__Steroidobacterales	f__Woeseiaceae	g__Woeseia	s__unclassified_g__Woeseia	OTU1582	0.0103203	0	0	0	0.0181248	0	0	0	0	0	0.0273748	0	0.0113127	0	0	0	0	0
d__Bacteria	p__Proteobacteria	c__Gammaproteobacteria	o__OM182_clade	f__norank_o__OM182_clade	g__norank_f__norank_o__OM182_clade	s__unclassified_g__norank_f__norank_o__OM182_clade	OTU3639	0.0103203	0	0.317469	0	0.0652493	0	0.0294753	0	0.0825109	0.0297832	0.26743	0	0.0678764	0	0.031772	0	0.0135655	0
d__Bacteria	p__Proteobacteria	c__Gammaproteobacteria	o__Alteromonadales	f__Alteromonadaceae	g__Alteromonas	s__unclassified_g__Alteromonas	OTU5774	0.0103203	0.0915821	0.255661	0	0	0	0.0491256	0	0	0	0	0	0.00452509	2.53758	0	0.438757	0	0.338053
d__Bacteria	p__Proteobacteria	c__Alphaproteobacteria	o__Sneathiellales	f__Sneathiellaceae	g__norank_f__Sneathiellaceae	s__unclassified_g__norank_f__Sneathiellaceae	OTU243	0.0103203	0	0.129235	0	0	0.0489165	0	0	0	0	0	0	0.0203629	0	0	0	0	0
d__Bacteria	p__SAR324_cladeMarine_group_B	c__norank_p__SAR324_cladeMarine_group_B	o__norank_c__norank_p__SAR324_cladeMarine_group_B	f__norank_o__norank_c__norank_p__SAR324_cladeMarine_group_B	g__norank_f__norank_o__norank_c__norank_p__SAR324_cladeMarine_group_B	s__unclassified_g__norank_f__norank_o__norank_c__norank_p__SAR324_cladeMarine_group_B	OTU3494	0.0103203	0.0381592	0.036523	0.00607091	0	0.0635914	0.393005	0.105652	0.618832	0.0714796	1.00865	0.0192768	0	0.201092	0.172476	0	0.0316527	0
d__Bacteria	p__SAR324_cladeMarine_group_B	c__norank_p__SAR324_cladeMarine_group_B	o__norank_c__norank_p__SAR324_cladeMarine_group_B	f__norank_o__norank_c__norank_p__SAR324_cladeMarine_group_B	g__norank_f__norank_o__norank_c__norank_p__SAR324_cladeMarine_group_B	s__unclassified_g__norank_f__norank_o__norank_c__norank_p__SAR324_cladeMarine_group_B	OTU3990	0.0103203	0	0	0	0	0	0	0	0	0	0	0	0.0565636	0	0	0	0	0
d__Bacteria	p__unclassified_k__norank_d__Bacteria	c__unclassified_k__norank_d__Bacteria	o__unclassified_k__norank_d__Bacteria	f__unclassified_k__norank_d__Bacteria	g__unclassified_k__norank_d__Bacteria	s__unclassified_k__norank_d__Bacteria	OTU3979	0.0103203	0	0	0	0	0	0.00982511	0	0.025388	0.0119133	0.0105288	0	0.0769266	0	0	0	0	0
d__Bacteria	p__unclassified_k__norank_d__Bacteria	c__unclassified_k__norank_d__Bacteria	o__unclassified_k__norank_d__Bacteria	f__unclassified_k__norank_d__Bacteria	g__unclassified_k__norank_d__Bacteria	s__unclassified_k__norank_d__Bacteria	OTU2800	0.0103203	0	0.0112378	0	0.170373	0.200558	0.0196502	0.14087	0.0476024	0.0953062	0.016846	0.00275383	0.13349	0.0861821	0.015886	0	0	0
d__Bacteria	p__Verrucomicrobiota	c__Verrucomicrobiae	o__Opitutales	f__Puniceicoccaceae	g__unclassified_f__Puniceicoccaceae	s__unclassified_f__Puniceicoccaceae	OTU3946	0.0103203	0	0.0140473	0	0	0.0929413	0	0	0.0285615	0	0.0147403	0	0.0565636	0	0	0	0	0
d__Bacteria	p__Verrucomicrobiota	c__Omnitrophia	o__Omnitrophales	f__Omnitrophaceae	g__Candidatus_Omnitrophus	s__uncultured_soil_bacterium_PBS-25	OTU3583	0.0103203	0	0	0	0.00543744	0	0.0196502	0	0.0571229	0	0.0652783	0	0	0	0.00226943	0	0	0
d__Bacteria	p__Zixibacteria	c__norank_p__Zixibacteria	o__norank_c__norank_p__Zixibacteria	f__norank_o__norank_c__norank_p__Zixibacteria	g__norank_f__norank_o__norank_c__norank_p__Zixibacteria	s__uncultured_bacterium_g__norank_f__norank_o__norank_c__norank_p__Zixibacteria	OTU2529	0.0103203	0	0.00280946	0	0.094249	0	0.00982511	0.0176087	0.00317349	0	0	0	0	0	0	0	0	0
d__Bacteria	p__Zixibacteria	c__norank_p__Zixibacteria	o__norank_c__norank_p__Zixibacteria	f__norank_o__norank_c__norank_p__Zixibacteria	g__norank_f__norank_o__norank_c__norank_p__Zixibacteria	s__uncultured_Nitrospinaceae_bacterium_g__norank	OTU3570	0.0103203	0	0	0	0.00362496	0	0	0	0	0	0.008423	0	0.00226255	0	0	0	0	0
d__Bacteria	p__Acidobacteriota	c__Subgroup_21	o__norank_c__Subgroup_21	f__norank_o__norank_c__Subgroup_21	g__norank_f__norank_o__norank_c__Subgroup_21	s__uncultured_deep-sea_bacterium_g__norank_f__norank_o__norank_c__Subgroup_21	OTU1114	0.00688018	0	0	0	0	0	0	0	0	0	0.008423	0.206538	0.00226255	0	0	0	0	0
d__Bacteria	p__Acidobacteriota	c__Vicinamibacteria	o__Vicinamibacterales	f__Vicinamibacteraceae	g__norank_f__Vicinamibacteraceae	s__unclassified_g__norank_f__Vicinamibacteraceae	OTU2910	0.00688018	0	0	0	0	0	0	0.299348	0	0	0	0	0	0	0	0	0	0
d__Bacteria	p__Actinobacteriota	c__Acidimicrobiia	o__Microtrichales	f__Microtrichaceae	g__Sva0996_marine_group	s__uncultured_bacterium_g__Sva0996_marine_group	OTU3093	0.00688018	0	0	0	0	0	0	0	0.019041	0	0	0	0.00905018	0	0	0	0	0
d__Bacteria	p__Actinobacteriota	c__Acidimicrobiia	o__Actinomarinales	f__norank_o__Actinomarinales	g__norank_f__norank_o__Actinomarinales	s__unclassified_g__norank_f__norank_o__Actinomarinales	OTU3447	0.00688018	0.915821	0.514132	0.0242836	0.378808	0.141858	0.0294753	0.0704349	0.437942	0.291875	1.34136	0.0082615	0.0565636	0.0383032	0.174746	0	0	0
d__Bacteria	p__Armatimonadota	c__Fimbriimonadia	o__Fimbriimonadales	f__Fimbriimonadaceae	g__norank_f__Fimbriimonadaceae	s__uncultured_bacterium_g__norank_f__Fimbriimonadaceae	OTU329	0.00688018	0	0.0252852	0	0.0308122	0.0684831	0	0	0.0317349	0	0.0105288	0	0.0158378	0	0	0	0	0
d__Bacteria	p__Armatimonadota	c__Fimbriimonadia	o__Fimbriimonadales	f__Fimbriimonadaceae	g__norank_f__Fimbriimonadaceae	s__uncultured_bacterium_g__norank_f__Fimbriimonadaceae	OTU3294	0.00688018	0	0	0	0	0.00489165	0	0	0	0.0297832	0	0	0	0	0.00680828	0	0	0
d__Bacteria	p__Bacteroidota	c__Bacteroidia	o__Sphingobacteriales	f__Lentimicrobiaceae	g__norank_f__Lentimicrobiaceae	s__uncultured_deep-sea_archaeon_g__norank	OTU3668	0.00688018	0	0	0	0.0217498	0.00489165	0	0	0	0	0.0357978	0	0.00452509	0	0.00226943	0	0	0
d__Bacteria	p__Bacteroidota	c__Bacteroidia	o__Flavobacteriales	f__Flavobacteriaceae	g__Aquibacter	s__unclassified_g__Aquibacter	OTU722	0.00688018	0	0	0	0.00543744	0	0.0589507	0	0.0158675	0	0	0	0	0	0	0	0	0
d__Bacteria	p__Bacteroidota	c__Bacteroidia	o__unclassified_c__Bacteroidia	f__unclassified_c__Bacteroidia	g__unclassified_c__Bacteroidia	s__unclassified_c__Bacteroidia	OTU2557	0.00688018	0	0.00280946	0	0.0634368	0	0	0	0.012694	0	0.0294805	0	0.00452509	0	0	0	0	0
d__Bacteria	p__Bacteroidota	c__Ignavibacteria	o__Ignavibacteriales	f__Ignavibacteriaceae	g__Ignavibacterium	s__uncultured_bacterium_g__Ignavibacterium	OTU2550	0.00688018	0	0.0449514	0	0.125061	0	0	0	0	0	0	0	0	0	0	0	0	0
d__Bacteria	p__Chloroflexi	c__Dehalococcoidia	o__SAR202_clade	f__norank_o__SAR202_clade	g__norank_f__norank_o__SAR202_clade	s__uncultured_gamma_proteobacterium_g__norank_f__norank_o__SAR202_clade	OTU2422	0.00688018	0.0305274	0	0	0.139561	0.156533	0	0	0.0158675	0	0.0105288	0.016523	0.00678764	0	0	0	0	0
d__Bacteria	p__Chloroflexi	c__Dehalococcoidia	o__SAR202_clade	f__norank_o__SAR202_clade	g__norank_f__norank_o__SAR202_clade	s__uncultured_deep-sea_bacterium_g__norank_f__norank_o__SAR202_clade	OTU3263	0.00688018	0	0	0	0	0.00489165	0.00982511	0	0	0.262092	0	0	0.00452509	0	0	0	0	0
d__Bacteria	p__Chloroflexi	c__Dehalococcoidia	o__SAR202_clade	f__norank_o__SAR202_clade	g__norank_f__norank_o__SAR202_clade	s__unclassified_g__norank_f__norank_o__SAR202_clade	OTU1651	0.00688018	0	0	0	0	0.151641	0	0.0176087	0	0.0119133	0	0	0.0113127	0	0.0249637	0	0	0
d__Bacteria	p__Chloroflexi	c__Dehalococcoidia	o__SAR202_clade	f__norank_o__SAR202_clade	g__norank_f__norank_o__SAR202_clade	s__unclassified_g__norank_f__norank_o__SAR202_clade	OTU4930	0.00688018	0	0	0	0	0.0244582	0	0	0.012694	0	0.00210575	0	0	0	0.0658134	0	0	0
d__Bacteria	p__Chloroflexi	c__JG30-KF-CM66	o__norank_c__JG30-KF-CM66	f__norank_o__norank_c__JG30-KF-CM66	g__norank_f__norank_o__norank_c__JG30-KF-CM66	s__unclassified_g__norank_f__norank_o__norank_c__JG30-KF-CM66	OTU3341	0.00688018	0	0	0	0.00181248	0	0	0	0.00317349	0.0893495	0.0189518	0	0	0	0	0	0	0
d__Bacteria	p__Chloroflexi	c__Dehalococcoidia	o__SAR202_clade	f__norank_o__SAR202_clade	g__norank_f__norank_o__SAR202_clade	s__uncultured_bacterium_g__norank_f__norank_o__SAR202_clade	OTU2679	0.00688018	0	0	0.00607091	0.094249	0.239691	0.108076	0.0176087	0.00952048	0	0	0	0.00678764	0	0	0	0	0
d__Bacteria	p__Chloroflexi	c__Dehalococcoidia	o__SAR202_clade	f__norank_o__SAR202_clade	g__norank_f__norank_o__SAR202_clade	s__uncultured_deep-sea_bacterium_g__norank_f__norank_o__SAR202_clade	OTU1012	0.00688018	0	0	0	0.00181248	0	0	0	0	0	0	0.0550767	0	0	0	0	0	0
d__Bacteria	p__Chloroflexi	c__JG30-KF-CM66	o__norank_c__JG30-KF-CM66	f__norank_o__norank_c__JG30-KF-CM66	g__norank_f__norank_o__norank_c__JG30-KF-CM66	s__unclassified_g__norank_f__norank_o__norank_c__JG30-KF-CM66	OTU2735	0.00688018	0	0	0.0242836	0.0199373	0.469598	0.0687758	0	0.171369	0.0536097	0.0231633	0	0.0588262	0.0287274	0.0453885	0	0.00452182	0.0685905
d__Bacteria	p__Chloroflexi	c__Dehalococcoidia	o__SAR202_clade	f__norank_o__SAR202_clade	g__norank_f__norank_o__SAR202_clade	s__hydrothermal_vent_metagenome_g__norank_f__norank_o__SAR202_clade	OTU847	0.00688018	0	0	0	0.045312	0	0	0	0.130113	0	0.00210575	0	0.0113127	0	0	0	0	0
d__Bacteria	p__Chloroflexi	c__N9D0	o__norank_c__N9D0	f__norank_o__norank_c__N9D0	g__norank_f__norank_o__norank_c__N9D0	s__uncultured_bacterium_g__norank_f__norank_o__norank_c__N9D0	OTU3359	0.00688018	0	0	0	0	0	0.0196502	0	0	0.065523	0.00631725	0	0	0	0	0	0	0
d__Bacteria	p__Chloroflexi	c__Dehalococcoidia	o__SAR202_clade	f__norank_o__SAR202_clade	g__norank_f__norank_o__SAR202_clade	s__uncultured_sediment_bacterium_g__norank_f__norank_o__SAR202_clade	OTU333	0.00688018	0	0.00280946	0.0546382	0.0090624	0	0.00982511	0	0.012694	0.0714796	0	0	0.108602	0.00957579	0.00453885	0	0	0
d__Bacteria	p__Chloroflexi	c__Dehalococcoidia	o__SAR202_clade	f__norank_o__SAR202_clade	g__norank_f__norank_o__SAR202_clade	s__unclassified_g__norank_f__norank_o__SAR202_clade	OTU1034	0.00688018	0	0	0	0	0	0	0	0.00317349	0	0	0	0.00452509	0	0	0	0	0
d__Bacteria	p__Chloroflexi	c__JG30-KF-CM66	o__norank_c__JG30-KF-CM66	f__norank_o__norank_c__JG30-KF-CM66	g__norank_f__norank_o__norank_c__JG30-KF-CM66	s__metagenome_g__norank_f__norank_o__norank_c__JG30-KF-CM66	OTU3162	0.00688018	0	0	0.0121418	0.0126874	0	0.127726	0	0.161848	0	0.0547495	0	0.024888	0	0.0204248	0	0	0
d__Bacteria	p__Chloroflexi	c__Dehalococcoidia	o__SAR202_clade	f__norank_o__SAR202_clade	g__norank_f__norank_o__SAR202_clade	s__unclassified_g__norank_f__norank_o__SAR202_clade	OTU3706	0.00688018	0	0	0	0.0308122	0.0293499	0	0	0	0	0.0189518	0	0.00678764	0	0	0	0.00452182	0
d__Bacteria	p__Chloroflexi	c__Dehalococcoidia	o__SAR202_clade	f__norank_o__SAR202_clade	g__norank_f__norank_o__SAR202_clade	s__uncultured_Chloroflexi_bacterium_g__norank_f__norank_o__SAR202_clade	OTU3441	0.00688018	0	0.00561892	0	0.0308122	0.0538081	0	0	0.0856844	0.00595664	0.0737013	0	0.0158378	0	0.0136166	0	0	0
d__Bacteria	p__Chloroflexi	c__Dehalococcoidia	o__SAR202_clade	f__norank_o__SAR202_clade	g__norank_f__norank_o__SAR202_clade	s__unclassified_g__norank_f__norank_o__SAR202_clade	OTU2828	0.00688018	0	0	0	0.00724992	0.0097833	0.147377	0	0	0	0.016846	0	0.00452509	0	0	0	0	0
d__Bacteria	p__Chloroflexi	c__Dehalococcoidia	o__SAR202_clade	f__norank_o__SAR202_clade	g__norank_f__norank_o__SAR202_clade	s__unclassified_g__norank_f__norank_o__SAR202_clade	OTU3067	0.00688018	0	0.0337135	0	0.00362496	0.00489165	0.167027	0	0.149154	0	0.0694898	0	0.00452509	0	0	0	0	0
d__Bacteria	p__Chloroflexi	c__Dehalococcoidia	o__SAR202_clade	f__norank_o__SAR202_clade	g__norank_f__norank_o__SAR202_clade	s__uncultured_deep-sea_bacterium_g__norank_f__norank_o__SAR202_clade	OTU1488	0.00688018	0	0	0	0	0.0635914	0	0	0	0	0	0	0	0	0	0	0	0
d__Bacteria	p__Cyanobacteria	c__Cyanobacteriia	o__Chloroplast	f__norank_o__Chloroplast	g__norank_f__norank_o__Chloroplast	s__unclassified_g__norank_f__norank_o__Chloroplast	OTU4033	0.00688018	0	0	0	0	0	0	0	0	0	0	0	0.0226255	0	0	0	0	0
d__Bacteria	p__Deinococcota	c__Deinococci	o__Thermales	f__Thermaceae	g__Thermus	s__unclassified_g__Thermus	OTU5471	0.00688018	0	0	0.0242836	0	0	0	0	0	0	0	0	0	0	0	0	0.0135655	4.65925
d__Bacteria	p__Fusobacteriota	c__Fusobacteriia	o__Fusobacteriales	f__Fusobacteriaceae	g__Fusobacterium	s__unclassified_g__Fusobacterium	OTU2090	0.00688018	0.0763184	0	0	0	0	0	0	0	0	0	0	0	0	0	0	1.93082	0
d__Bacteria	p__Gemmatimonadota	c__BD2-11_terrestrial_group	o__norank_c__BD2-11_terrestrial_group	f__norank_o__norank_c__BD2-11_terrestrial_group	g__norank_f__norank_o__norank_c__BD2-11_terrestrial_group	s__uncultured_sediment_bacterium_g__norank_f__norank_o__norank_c__BD2-11_terrestrial_group	OTU821	0.00688018	0	0	0	0.00362496	0	0	0	0	0	0	0	0.00226255	0	0	0	0	0
d__Bacteria	p__Hydrogenedentes	c__Hydrogenedentia	o__Hydrogenedentiales	f__Hydrogenedensaceae	g__norank_f__Hydrogenedensaceae	s__uncultured_bacterium_g__norank_f__Hydrogenedensaceae	OTU894	0.00688018	0	0	0	0.00362496	0.00489165	0	0	0.025388	0	0.0042115	0	0	0	0	0	0	0
d__Bacteria	p__Hydrogenedentes	c__Hydrogenedentia	o__Hydrogenedentiales	f__Hydrogenedensaceae	g__unclassified_f__Hydrogenedensaceae	s__unclassified_f__Hydrogenedensaceae	OTU4075	0.00688018	0	0	0	0.00181248	0	0	0	0	0	0	0	0.0429884	0	0	0	0	0
d__Bacteria	p__Marinimicrobia_SAR406_clade	c__norank_p__Marinimicrobia_SAR406_clade	o__norank_c__norank_p__Marinimicrobia_SAR406_clade	f__norank_o__norank_c__norank_p__Marinimicrobia_SAR406_clade	g__norank_f__norank_o__norank_c__norank_p__Marinimicrobia_SAR406_clade	s__unclassified_g__norank_f__norank_o__norank_c__norank_p__Marinimicrobia_SAR406_clade	OTU3432	0.00688018	0	0	0	0.0362496	0.0733747	0.225978	0	0.0349084	0.00595664	0.0884415	0	0.0113127	0	0.00453885	0	0	0
d__Bacteria	p__Marinimicrobia_SAR406_clade	c__norank_p__Marinimicrobia_SAR406_clade	o__norank_c__norank_p__Marinimicrobia_SAR406_clade	f__norank_o__norank_c__norank_p__Marinimicrobia_SAR406_clade	g__norank_f__norank_o__norank_c__norank_p__Marinimicrobia_SAR406_clade	s__uncultured_bacterium_g__norank_f__norank_o__norank_c__norank_p__Marinimicrobia_SAR406_clade	OTU3619	0.00688018	0	0.00561892	0.0121418	0.0326247	0.0880497	0.0982511	0	0	0.0357398	0.033692	0	0	0	0.0136166	0	0	0
d__Bacteria	p__Myxococcota	c__Polyangia	o__Haliangiales	f__Haliangiaceae	g__Haliangium	s__uncultured_deep-sea_bacterium_g__Haliangium	OTU3708	0.00688018	0	0	0	0.0163123	0	0	0	0	0	0.0610668	0	0	0	0	0	0	0
d__Bacteria	p__Nitrospinota	c__Nitrospinia	o__Nitrospinales	f__Nitrospinaceae	g__norank_f__Nitrospinaceae	s__unclassified_g__norank_f__Nitrospinaceae	OTU2572	0.00688018	0	0	0	0.0362496	0	0.00982511	0	0	0	0.00210575	0	0	0.0191516	0	0	0	0
d__Bacteria	p__Nitrospinota	c__P9X2b3D02	o__norank_c__P9X2b3D02	f__norank_o__norank_c__P9X2b3D02	g__norank_f__norank_o__norank_c__P9X2b3D02	s__uncultured_bacterium_g__norank_f__norank_o__norank_c__P9X2b3D02	OTU94	0.00688018	0	0	0	0.00543744	0	0	0	0	0	0	0	0.00905018	0	0	0	0	0
d__Bacteria	p__Nitrospirota	c__Nitrospiria	o__Nitrospirales	f__Nitrospiraceae	g__Nitrospira	s__uncultured_deep-sea_bacterium_g__Nitrospira	OTU190	0.00688018	0	0	0	0	0	0	0	0	0	0	0	0	0	0	0	0	0
d__Bacteria	p__Nitrospirota	c__Nitrospiria	o__Nitrospirales	f__Nitrospiraceae	g__Nitrospira	s__hydrothermal_vent_metagenome_g__Nitrospira	OTU2860	0.00688018	0	0	0	0.00724992	0	0.167027	0	0	0	0.0042115	0	0.00905018	0	0	0	0	0
d__Bacteria	p__Patescibacteria	c__Parcubacteria	o__unclassified_c__Parcubacteria	f__unclassified_c__Parcubacteria	g__unclassified_c__Parcubacteria	s__unclassified_c__Parcubacteria	OTU4812	0.00688018	0	0	0	0	0	0	0	0.025388	0	0	0	0	0	0.0295025	0	0	0
d__Bacteria	p__Patescibacteria	c__Microgenomatia	o__Candidatus_Woykebacteria	f__norank_o__Candidatus_Woykebacteria	g__norank_f__norank_o__Candidatus_Woykebacteria	s__unclassified_g__norank_f__norank_o__Candidatus_Woykebacteria	OTU1298	0.00688018	0	0	0	0	0	0	0	0	0	0	0	0.00678764	0	0.0113471	0	0	0
d__Bacteria	p__Patescibacteria	c__ABY1	o__unclassified_c__ABY1	f__unclassified_c__ABY1	g__unclassified_c__ABY1	s__unclassified_c__ABY1	OTU3837	0.00688018	0	0	0	0	0	0	0	0	0	0.0042115	0	0.0543011	0	0	0	0	0
d__Bacteria	p__Patescibacteria	c__Parcubacteria	o__Candidatus_Portnoybacteria	f__norank_o__Candidatus_Portnoybacteria	g__norank_f__norank_o__Candidatus_Portnoybacteria	s__uncultured_deep-sea_bacterium_g__norank_f__norank_o__Candidatus_Portnoybacteria	OTU3124	0.00688018	0	0	0	0.0561869	0.00489165	0.275103	0	0.149154	0	0.008423	0	0.0384633	0	0.015886	0	0	0
d__Bacteria	p__Patescibacteria	c__Parcubacteria	o__Candidatus_Yanofskybacteria	f__norank_o__Candidatus_Yanofskybacteria	g__norank_f__norank_o__Candidatus_Yanofskybacteria	s__unclassified_g__norank_f__norank_o__Candidatus_Yanofskybacteria	OTU3627	0.00688018	0	0.671461	0	0.121436	0	0.0196502	0	0.0698169	0	0.459054	0	0.14254	0	0.0204248	0	0	0
d__Bacteria	p__Patescibacteria	c__ABY1	o__Candidatus_Kerfeldbacteria	f__norank_o__Candidatus_Kerfeldbacteria	g__norank_f__norank_o__Candidatus_Kerfeldbacteria	s__Candidatus_Kerfeldbacteria_bacterium_RIFCSPLOWO2_01_FULL_48_11	OTU4970	0.00688018	0	0	0	0	0	0	0	0.0476024	0	0.008423	0	0.0113127	0	0.0181554	0	0	0
d__Bacteria	p__Patescibacteria	c__Parcubacteria	o__Candidatus_Azambacteria	f__norank_o__Candidatus_Azambacteria	g__norank_f__norank_o__Candidatus_Azambacteria	s__unclassified_g__norank_f__norank_o__Candidatus_Azambacteria	OTU4676	0.00688018	0	0.00561892	0	0	0	0.00982511	0	0.019041	0	0	0	0.00905018	0	0.015886	0	0	0
d__Bacteria	p__Patescibacteria	c__Parcubacteria	o__unclassified_c__Parcubacteria	f__unclassified_c__Parcubacteria	g__unclassified_c__Parcubacteria	s__unclassified_c__Parcubacteria	OTU3140	0.00688018	0	0	0	0.0144998	0	0	0	0.120593	0	0.008423	0	0.0271505	0	0	0	0	0
d__Bacteria	p__Patescibacteria	c__Parcubacteria	o__Candidatus_Terrybacteria	f__norank_o__Candidatus_Terrybacteria	g__norank_f__norank_o__Candidatus_Terrybacteria	s__uncultured_deep-sea_bacterium_g__norank_f__norank_o__Candidatus_Terrybacteria	OTU90	0.00688018	0	0	0	0.00543744	0	0	0	0	0	0	0	0	0	0	0	0	0
d__Bacteria	p__Patescibacteria	c__Parcubacteria	o__Candidatus_Kaiserbacteria	f__norank_o__Candidatus_Kaiserbacteria	g__norank_f__norank_o__Candidatus_Kaiserbacteria	s__uncultured_bacterium_g__norank_f__norank_o__Candidatus_Kaiserbacteria	OTU2410	0.00688018	0	0	0	0.0598119	0	0.0491256	0	0.00634699	0	0.00210575	0	0.00452509	0	0	0	0	0
d__Bacteria	p__Patescibacteria	c__Parcubacteria	o__norank_c__Parcubacteria	f__norank_o__norank_c__Parcubacteria	g__norank_f__norank_o__norank_c__Parcubacteria	s__uncultured_deep-sea_bacterium_g__norank_f__norank_o__norank_c__Parcubacteria	OTU3582	0.00688018	0	0.00280946	0	0	0	0	0	0.0158675	0	0.193729	0	0	0	0.0408497	0	0.00904364	0
d__Bacteria	p__Patescibacteria	c__ABY1	o__Candidatus_Buchananbacteria	f__norank_o__Candidatus_Buchananbacteria	g__norank_f__norank_o__Candidatus_Buchananbacteria	s__unclassified_g__norank_f__norank_o__Candidatus_Buchananbacteria	OTU4255	0.00688018	0	0	0	0.00362496	0	0	0	0.0952048	0	0.025269	0	0.0859767	0	0.0726216	0	0	0
d__Bacteria	p__Patescibacteria	c__ABY1	o__Candidatus_Kerfeldbacteria	f__norank_o__Candidatus_Kerfeldbacteria	g__norank_f__norank_o__Candidatus_Kerfeldbacteria	s__unclassified_g__norank_f__norank_o__Candidatus_Kerfeldbacteria	OTU2569	0.00688018	0	0	0	0.0326247	0	0.0982511	0	0.0349084	0	0.042115	0	0	0	0.00907771	0	0	0
d__Bacteria	p__Patescibacteria	c__Saccharimonadia	o__Saccharimonadales	f__norank_o__Saccharimonadales	g__norank_f__norank_o__Saccharimonadales	s__unclassified_g__norank_f__norank_o__Saccharimonadales	OTU3762	0.00688018	0	0	0	0	0	0	0	0	0	0	0.0936304	0	0	0	0	0	0
d__Bacteria	p__Patescibacteria	c__Microgenomatia	o__Candidatus_Woykebacteria	f__norank_o__Candidatus_Woykebacteria	g__norank_f__norank_o__Candidatus_Woykebacteria	s__uncultured_bacterium_g__norank_f__norank_o__Candidatus_Woykebacteria	OTU3861	0.00688018	0	0	0	0	0	0	0	0.00317349	0	0.00210575	0	0.0520386	0	0	0	0	0
d__Bacteria	p__Patescibacteria	c__Parcubacteria	o__unclassified_c__Parcubacteria	f__unclassified_c__Parcubacteria	g__unclassified_c__Parcubacteria	s__unclassified_c__Parcubacteria	OTU3052	0.00688018	0	0	0	0.0851866	0	0.225978	0	0.196757	0	0.0863358	0	0.099552	0	0.015886	0	0	0
d__Bacteria	p__Planctomycetota	c__OM190	o__norank_c__OM190	f__norank_o__norank_c__OM190	g__norank_f__norank_o__norank_c__OM190	s__uncultured_deep-sea_bacterium_g__norank_f__norank_o__norank_c__OM190	OTU3137	0.00688018	0	0	0	0.0235622	0	0	0	0.158675	0	0.0210575	0	0.00678764	0	0	0	0	0
d__Bacteria	p__Planctomycetota	c__Phycisphaerae	o__CCM11a	f__norank_o__CCM11a	g__norank_f__norank_o__CCM11a	s__unclassified_g__norank_f__norank_o__CCM11a	OTU2526	0.00688018	0	0	0	0.0362496	0.00489165	0	0	0	0	0	0	0	0	0	0	0	0
d__Bacteria	p__Planctomycetota	c__Phycisphaerae	o__Phycisphaerales	f__Phycisphaeraceae	g__Urania-1B-19_marine_sediment_group	s__uncultured_planctomycete_g__Urania-1B-19_marine_sediment_group	OTU1628	0.00688018	0	0	0	0.0090624	0.0097833	0	0	0	0.0119133	0.008423	0	0.0407258	0	0.0295025	0	0	0
d__Bacteria	p__Planctomycetota	c__Planctomycetes	o__Pirellulales	f__Pirellulaceae	g__Pir4_lineage	s__uncultured_deep-sea_bacterium_g__Pir4_lineage	OTU3074	0.00688018	0.00763184	0	0	0.00362496	0.0195666	0.0589507	0	0.0285615	0	0.00631725	0	0	0	0	0	0	0
d__Bacteria	p__Planctomycetota	c__Phycisphaerae	o__Phycisphaerales	f__Phycisphaeraceae	g__SM1A02	s__uncultured_deep-sea_bacterium_g__SM1A02	OTU2632	0.00688018	0	0	0	0.329871	0	0	0	0	0	0	0	0	0	0	0	0	0
d__Bacteria	p__Planctomycetota	c__Phycisphaerae	o__mle1-8	f__norank_o__mle1-8	g__norank_f__norank_o__mle1-8	s__uncultured_deep-sea_bacterium_g__norank_f__norank_o__mle1-8	OTU3629	0.00688018	0	0	0	0.048937	0.107616	0.0589507	0	0	0	0.0652783	0	0.00226255	0	0.00226943	0	0	0
d__Bacteria	p__Planctomycetota	c__Phycisphaerae	o__CCM11a	f__norank_o__CCM11a	g__norank_f__norank_o__CCM11a	s__uncultured_bacterium_g__norank_f__norank_o__CCM11a	OTU2564	0.00688018	0	0	0	0.0507495	0.0391332	0	0	0	0	0.0042115	0	0	0	0	0	0	0
d__Bacteria	p__Planctomycetota	c__Phycisphaerae	o__Phycisphaerales	f__Phycisphaeraceae	g__Urania-1B-19_marine_sediment_group	s__uncultured_planctomycete_g__Urania-1B-19_marine_sediment_group	OTU407	0.00688018	0	0.00280946	0	0.179436	0	0.147377	0	0	0	0	0	0	0	0	0	0	0
d__Bacteria	p__Planctomycetota	c__Phycisphaerae	o__CCM11a	f__norank_o__CCM11a	g__norank_f__norank_o__CCM11a	s__uncultured_bacterium_g__norank_f__norank_o__CCM11a	OTU2675	0.00688018	0	0	0	0.0525619	0	0	0	0	0	0	0	0	0	0	0	0	0
d__Bacteria	p__Planctomycetota	c__Phycisphaerae	o__Phycisphaerales	f__Phycisphaeraceae	g__SM1A02	s__uncultured_deep-sea_bacterium_g__SM1A02	OTU3445	0.00688018	0	0	0	0	0	0.147377	0	0.00634699	0	0.136874	0	0	0	0	0	0	0
d__Bacteria	p__Planctomycetota	c__Phycisphaerae	o__CCM11a	f__norank_o__CCM11a	g__norank_f__norank_o__CCM11a	s__unclassified_g__norank_f__norank_o__CCM11a	OTU4533	0.00688018	0	0	0	0	0.0097833	0	0	0.00952048	0	0.008423	0	0.00226255	0	0.106663	0	0	0
d__Bacteria	p__Planctomycetota	c__Phycisphaerae	o__CCM11a	f__norank_o__CCM11a	g__norank_f__norank_o__CCM11a	s__uncultured_bacterium_g__norank_f__norank_o__CCM11a	OTU2404	0.00688018	0	0	0	0.0434995	0	0.00982511	0	0.0349084	0	0.00210575	0	0	0	0	0	0	0
d__Bacteria	p__Planctomycetota	c__Phycisphaerae	o__CCM11a	f__norank_o__CCM11a	g__norank_f__norank_o__CCM11a	s__uncultured_Planctomycetales_bacterium_g__norank_f__norank_o__CCM11a	OTU2554	0.00688018	0	0	0	0.0235622	0.0391332	0	0	0	0	0	0	0	0	0	0	0	0
d__Bacteria	p__Proteobacteria	c__Alphaproteobacteria	o__Kiloniellales	f__Kiloniellaceae	g__norank_f__Kiloniellaceae	s__marine_sediment_metagenome_g__norank_f__Kiloniellaceae	OTU1676	0.00688018	0	0	0	0.0398746	0.112508	0	0	0.0349084	0.0178699	0.208469	0	0.0520386	0.0191516	0.015886	0	0.0271309	0
d__Bacteria	p__Proteobacteria	c__Alphaproteobacteria	o__Defluviicoccales	f__norank_o__Defluviicoccales	g__norank_f__norank_o__Defluviicoccales	s__uncultured_proteobacterium_g__norank_f__norank_o__Defluviicoccales	OTU3491	0.00688018	0	0	0	0.0507495	0.596781	0.0491256	0.0176087	0.161848	0.0357398	0.311651	0.0220307	0.0950269	0	0.0521968	0	0	0
d__Bacteria	p__Proteobacteria	c__Alphaproteobacteria	o__Sphingomonadales	f__Sphingomonadaceae	g__Erythrobacter	s__unclassified_g__Erythrobacter	OTU2232	0.00688018	0	0.910266	0	0	0.0293499	0.00982511	0.0176087	0	0	0.0126345	0	0	0.191516	0	0	0	0
d__Bacteria	p__Proteobacteria	c__Gammaproteobacteria	o__Burkholderiales	f__Nitrosomonadaceae	g__unclassified_f__Nitrosomonadaceae	s__unclassified_f__Nitrosomonadaceae	OTU28	0.00688018	0	0	0	0.00181248	0	0	0	0	0	0	0	0	0	0	0	0	0
d__Bacteria	p__Proteobacteria	c__Alphaproteobacteria	o__unclassified_c__Alphaproteobacteria	f__unclassified_c__Alphaproteobacteria	g__unclassified_c__Alphaproteobacteria	s__unclassified_c__Alphaproteobacteria	OTU952	0.00688018	0	0	0	0	0	0	0	0	0	0.016846	0	0	0	0	0	0	0
d__Bacteria	p__Proteobacteria	c__Alphaproteobacteria	o__Rhizobiales	f__Rhizobiaceae	g__Cohaesibacter	s__unclassified_g__Cohaesibacter	OTU348	0.00688018	0	0	0	0.00181248	0	0	0.0176087	0	0	0	0	0.0339382	0	0	0	0	0
d__Bacteria	p__Proteobacteria	c__Alphaproteobacteria	o__Kiloniellales	f__Kiloniellaceae	g__norank_f__Kiloniellaceae	s__marine_sediment_metagenome_g__norank_f__Kiloniellaceae	OTU462	0.00688018	0	0	0	0.0471245	0.38644	0.0786009	0	0.0539494	0	0	0	0.00452509	0	0.00453885	0	0	0
d__Bacteria	p__Proteobacteria	c__Alphaproteobacteria	o__Kiloniellales	f__Kiloniellaceae	g__norank_f__Kiloniellaceae	s__uncultured_beta_proteobacterium_g__norank_f__Kiloniellaceae	OTU971	0.00688018	0	0	0	0	0	0	0	0	0	0	0	0.00452509	0	0	0	0	0
d__Bacteria	p__Proteobacteria	c__Gammaproteobacteria	o__Gammaproteobacteria_Incertae_Sedis	f__unclassified_o__Gammaproteobacteria_Incertae_Sedis	g__norank_f__unclassified	s__uncultured_proteobacterium_g__norank_f__unclassified	OTU117	0.00688018	0	0	0	0.0144998	0	0	0	0	0	0	0	0	0	0.00226943	0	0	0
d__Bacteria	p__Proteobacteria	c__Alphaproteobacteria	o__Sneathiellales	f__Sneathiellaceae	g__norank_f__Sneathiellaceae	s__uncultured_Rhodospirillales_bacterium_g__norank_f__Sneathiellaceae	OTU2656	0.00688018	0	0	0	0.0543744	0	0	0	0	0	0.0147403	0	0.00452509	0	0	0	0	0
d__Bacteria	p__Proteobacteria	c__Alphaproteobacteria	o__unclassified_c__Alphaproteobacteria	f__unclassified_c__Alphaproteobacteria	g__unclassified_c__Alphaproteobacteria	s__unclassified_c__Alphaproteobacteria	OTU3385	0.00688018	0	0	0.0303545	0.00362496	0.171208	0	0.0352175	0	0.184656	0	0	0.00678764	0	0	0	0	0
d__Bacteria	p__Proteobacteria	c__Alphaproteobacteria	o__Rhodobacterales	f__Rhodobacteraceae	g__Limibaculum	s__uncultured_bacterium_g__Limibaculum	OTU195	0.00688018	0.427383	0.657414	0	0.603556	0.963655	0.383179	0.721958	0.352258	0.54801	0.513803	0.443367	0	0.344729	0.0385802	0.0679028	0.0180873	0
d__Bacteria	p__Proteobacteria	c__Gammaproteobacteria	o__unclassified_c__Gammaproteobacteria	f__unclassified_c__Gammaproteobacteria	g__unclassified_c__Gammaproteobacteria	s__unclassified_c__Gammaproteobacteria	OTU3498	0.00688018	0	0	0	0.0253747	0	0	0	0.0952048	0	0.042115	0	0.00452509	0	0	0	0	0
d__Bacteria	p__Proteobacteria	c__Gammaproteobacteria	o__Oceanospirillales	f__Pseudohongiellaceae	g__Pseudohongiella	s__uncultured_deep-sea_bacterium_g__Pseudohongiella	OTU3567	0.00688018	0	0	0	0.0253747	0.0880497	0.0687758	0	0.0507759	0.0357398	0.075807	0	0.0520386	0	0	0	0.00904364	0
d__Bacteria	p__Proteobacteria	c__Alphaproteobacteria	o__AT-s3-44	f__norank_o__AT-s3-44	g__norank_f__norank_o__AT-s3-44	s__unclassified_g__norank_f__norank_o__AT-s3-44	OTU479	0.00688018	0	0	0.00607091	0.00362496	0	0.0491256	0	0	0	0.00210575	0	0.00905018	0	0.0136166	0	0	0
d__Bacteria	p__Proteobacteria	c__Alphaproteobacteria	o__Defluviicoccales	f__norank_o__Defluviicoccales	g__norank_f__norank_o__Defluviicoccales	s__unclassified_g__norank_f__norank_o__Defluviicoccales	OTU3796	0.00688018	0.145005	0	0	0.00181248	0.1174	0.117901	0	0.0507759	0.0536097	0.16846	0.393798	0.0656138	0	0	0	0	0
d__Bacteria	p__Proteobacteria	c__Alphaproteobacteria	o__AT-s3-44	f__norank_o__AT-s3-44	g__norank_f__norank_o__AT-s3-44	s__uncultured_bacterium_g__norank_f__norank_o__AT-s3-44	OTU486	0.00688018	0.0610547	0	0	0.0090624	0.200558	0	0.0176087	0.00952048	0	0.0294805	0	0	0.105334	0.0226943	0	0	0
d__Bacteria	p__SAR324_cladeMarine_group_B	c__norank_p__SAR324_cladeMarine_group_B	o__norank_c__norank_p__SAR324_cladeMarine_group_B	f__norank_o__norank_c__norank_p__SAR324_cladeMarine_group_B	g__norank_f__norank_o__norank_c__norank_p__SAR324_cladeMarine_group_B	s__unclassified_g__norank_f__norank_o__norank_c__norank_p__SAR324_cladeMarine_group_B	OTU2645	0.00688018	0.00763184	0.00561892	0	0.192123	0	0.00982511	0.14087	0.00952048	0.0178699	0.00210575	0	0	0.0574548	0	0	0	0
d__Bacteria	p__Spirochaetota	c__Spirochaetia	o__Spirochaetales	f__Spirochaetaceae	g__Spirochaeta_2	s__uncultured_Spirochaeta_sp._g__Spirochaeta_2	OTU3933	0.00688018	0	0	0	0.00724992	0	0	0	0.00317349	0.00595664	0.00210575	0	0.0407258	0	0	0	0	0
d__Bacteria	p__Sumerlaeota	c__Sumerlaeia	o__Sumerlaeales	f__Sumerlaeaceae	g__Sumerlaea	s__uncultured_delta_proteobacterium_g__Sumerlaea	OTU3475	0.00688018	0	0	0	0.0199373	0	0	0	0.025388	0	0.0231633	0	0.00452509	0	0	0	0	0
d__Bacteria	p__Sumerlaeota	c__Sumerlaeia	o__Sumerlaeales	f__Sumerlaeaceae	g__Sumerlaea	s__uncultured_delta_proteobacterium_g__Sumerlaea	OTU4056	0.00688018	0	0	0	0.00181248	0	0	0	0.00634699	0	0.0042115	0	0.0271505	0	0	0	0	0
d__Bacteria	p__unclassified_k__norank_d__Bacteria	c__unclassified_k__norank_d__Bacteria	o__unclassified_k__norank_d__Bacteria	f__unclassified_k__norank_d__Bacteria	g__unclassified_k__norank_d__Bacteria	s__unclassified_k__norank_d__Bacteria	OTU3270	0.00688018	0	0	0	0.00181248	0	0	0	0	0.0536097	0	0	0	0	0	0	0	0
d__Bacteria	p__unclassified_k__norank_d__Bacteria	c__unclassified_k__norank_d__Bacteria	o__unclassified_k__norank_d__Bacteria	f__unclassified_k__norank_d__Bacteria	g__unclassified_k__norank_d__Bacteria	s__unclassified_k__norank_d__Bacteria	OTU5041	0.00688018	0	0.00561892	0	0.00181248	0	0.0491256	0	0	0	0	0	0.00678764	0	0.0590051	0	0	0
d__Bacteria	p__unclassified_k__norank_d__Bacteria	c__unclassified_k__norank_d__Bacteria	o__unclassified_k__norank_d__Bacteria	f__unclassified_k__norank_d__Bacteria	g__unclassified_k__norank_d__Bacteria	s__unclassified_k__norank_d__Bacteria	OTU139	0.00688018	0	0	0	0	0	0	0	0	0	0	0	0	0	0	0	0	0
d__Bacteria	p__Verrucomicrobiota	c__Omnitrophia	o__Omnitrophales	f__unclassified_o__Omnitrophales	g__unclassified_o__Omnitrophales	s__unclassified_o__Omnitrophales	OTU818	0.00688018	0	0	0	0	0	0	0	0	0	0	0	0	0	0	0	0	0
d__Bacteria	p__Verrucomicrobiota	c__Verrucomicrobiae	o__Verrucomicrobiales	f__DEV007	g__norank_f__DEV007	s__uncultured_deep-sea_bacterium_g__norank_f__DEV007	OTU24	0.00688018	0	0	0	0	0	0	0	0	0	0	0	0	0	0	0	0	0
d__Bacteria	p__Verrucomicrobiota	c__Omnitrophia	o__Omnitrophales	f__norank_o__Omnitrophales	g__norank_f__norank_o__Omnitrophales	s__unclassified_g__norank_f__norank_o__Omnitrophales	OTU3049	0.00688018	0	0	0	0.0235622	0.102725	0	0	0.177716	0	0	0	0	0	0.00226943	0	0	0
d__Bacteria	p__Verrucomicrobiota	c__Omnitrophia	o__Omnitrophales	f__unclassified_o__Omnitrophales	g__unclassified_o__Omnitrophales	s__unclassified_o__Omnitrophales	OTU2236	0.00688018	0	0.0421419	0	0.00362496	0	0	0	0.012694	0	0	0	0	0	0	0	0	0
d__Bacteria	p__Verrucomicrobiota	c__Omnitrophia	o__Omnitrophales	f__norank_o__Omnitrophales	g__norank_f__norank_o__Omnitrophales	s__uncultured_deep-sea_bacterium_g__norank_f__norank	OTU3077	0.00688018	0	0	0	0.0144998	0	0	0	0.0952048	0	0.0273748	0	0	0	0.00680828	0	0.00452182	0
d__Bacteria	p__Verrucomicrobiota	c__Verrucomicrobiae	o__Opitutales	f__Puniceicoccaceae	g__unclassified_f__Puniceicoccaceae	s__unclassified_f__Puniceicoccaceae	OTU1652	0.00688018	0	0.00280946	0	0.0434995	0.0635914	0	0	0.0476024	0	0.0315863	0	0.0181004	0	0	0	0	0
d__Bacteria	p__Verrucomicrobiota	c__Omnitrophia	o__Omnitrophales	f__unclassified_o__Omnitrophales	g__unclassified_o__Omnitrophales	s__unclassified_o__Omnitrophales	OTU2190	0.00688018	0	0.036523	0	0	0	0	0	0.00952048	0	0	0	0	0	0	0	0	0
d__Bacteria	p__Zixibacteria	c__norank_p__Zixibacteria	o__norank_c__norank_p__Zixibacteria	f__norank_o__norank_c__norank_p__Zixibacteria	g__norank_f__norank_o__norank_c__norank_p__Zixibacteria	s__uncultured_bacterium_g__norank_f__norank_o__norank_c__norank_p__Zixibacteria	OTU939	0.00688018	0	0.0224757	0	0.0471245	0	0.0294753	0.0352175	0.0158675	0.0119133	0.0147403	0	0.00678764	0	0.0136166	0	0	0
d__Bacteria	p__Acidobacteriota	c__Acidobacteriae	o__PAUC26f	f__norank_o__PAUC26f	g__norank_f__norank_o__PAUC26f	s__uncultured_Acidobacteria_bacterium_g__norank_f__norank_o__PAUC26f	OTU3821	0.00344009	0	0	0.0728509	0.0090624	0.792447	0.00982511	0.0880437	0.0634699	0.863712	0.0273748	2.15625	0.0271505	0.746912	0.00226943	0	0	0
d__Bacteria	p__Acidobacteriota	c__Acidobacteriae	o__PAUC26f	f__norank_o__PAUC26f	g__norank_f__norank_o__PAUC26f	s__uncultured_Acidobacteria_bacterium_g__norank_f__norank_o__PAUC26f	OTU1164	0.00344009	0	0	0	0.0090624	0.195666	0	0	0	0.00595664	0	0	0.00226255	0	0	0	0	0
d__Bacteria	p__Acidobacteriota	c__Subgroup_22	o__norank_c__Subgroup_22	f__norank_o__norank_c__Subgroup_22	g__norank_f__norank_o__norank_c__Subgroup_22	s__uncultured_bacterium_g__norank_f__norank_o__norank_c__Subgroup_22	OTU1420	0.00344009	0	0	0	0	0	0	0	0	0	0	0	0	0	0	0	0	0
d__Bacteria	p__Acidobacteriota	c__Acidobacteriae	o__PAUC26f	f__norank_o__PAUC26f	g__norank_f__norank_o__PAUC26f	s__unclassified_g__norank_f__norank_o__PAUC26f	OTU3826	0.00344009	0	0	0.127489	0.0090624	0.763097	0.0491256	0.96848	0.0317349	0.714796	0.0147403	1.89464	0.0610887	0.335153	0	0	0	0
d__Bacteria	p__Actinobacteriota	c__Actinobacteria	o__Propionibacteriales	f__Propionibacteriaceae	g__Cutibacterium	s__unclassified_g__Cutibacterium	OTU5217	0.00344009	0.0763184	0.0899028	0	0	0	0	0	0	0.0953062	0	0	0.0271505	1.60873	0.0680828	4.74798	0.0135655	0.0881877
d__Bacteria	p__Actinobacteriota	c__Actinobacteria	o__Frankiales	f__Sporichthyaceae	g__norank_f__Sporichthyaceae	s__metagenome_g__norank_f__Sporichthyaceae	OTU3853	0.00344009	0	0	0	0	0	0	0	0	0	0	0	0.0362007	0	0	0	0	0
d__Bacteria	p__Actinobacteriota	c__Acidimicrobiia	o__Microtrichales	f__Ilumatobacteraceae	g__Ilumatobacter	s__unclassified_g__Ilumatobacter	OTU93	0.00344009	0	0	0	0.00362496	0	0	0	0	0	0	0	0	0	0	0	0	0
d__Bacteria	p__Armatimonadota	c__Fimbriimonadia	o__Fimbriimonadales	f__Fimbriimonadaceae	g__norank_f__Fimbriimonadaceae	s__uncultured_bacterium_g__norank_f__Fimbriimonadaceae	OTU445	0.00344009	0	0	0	0.0144998	0.0635914	0	0	0.00634699	0	0	0	0.0113127	0	0	0	0	0
d__Bacteria	p__Armatimonadota	c__Fimbriimonadia	o__Fimbriimonadales	f__Fimbriimonadaceae	g__norank_f__Fimbriimonadaceae	s__unclassified_g__norank_f__Fimbriimonadaceae	OTU5117	0.00344009	0	0	0	0	0	0	0	0	0	0	0	0.0543011	0	0	0.146252	0	0
d__Bacteria	p__Armatimonadota	c__Fimbriimonadia	o__Fimbriimonadales	f__Fimbriimonadaceae	g__norank_f__Fimbriimonadaceae	s__unclassified_g__norank_f__Fimbriimonadaceae	OTU2455	0.00344009	0	0	0	0.0344371	0.0195666	0	0	0.0317349	0	0	0.00550767	0	0	0	0	0	0
d__Bacteria	p__Bacteroidota	c__Bacteroidia	o__Flavobacteriales	f__Flavobacteriaceae	g__Aquibacter	s__unclassified_g__Aquibacter	OTU2213	0.00344009	0	0.0196662	0	0.0253747	0	0	0	0.0507759	0.00595664	0.0189518	0	0.00226255	0	0	0	0	0
d__Bacteria	p__Bacteroidota	c__Bacteroidia	o__unclassified_c__Bacteroidia	f__unclassified_c__Bacteroidia	g__unclassified_c__Bacteroidia	s__unclassified_c__Bacteroidia	OTU3995	0.00344009	0	0	0	0.00724992	0	0.117901	0	0	0.0357398	0	0	0.0565636	0	0	0	0	0
d__Bacteria	p__Bacteroidota	c__Bacteroidia	o__unclassified_c__Bacteroidia	f__unclassified_c__Bacteroidia	g__unclassified_c__Bacteroidia	s__unclassified_c__Bacteroidia	OTU2765	0.00344009	0	0	0	0.0253747	0.0880497	0	0	0.00634699	0	0	0	0	0	0	0	0	0
d__Bacteria	p__Bacteroidota	c__Bacteroidia	o__Bacteroidales	f__Tannerellaceae	g__Parabacteroides	s__Parabacteroides_merdae	OTU5737	0.00344009	0	0	0.109276	0	0	0	0	0	0	0	0	0	0	0.154321	0	0.00452182	0.35765
d__Bacteria	p__Bacteroidota	c__Bacteroidia	o__Chitinophagales	f__Saprospiraceae	g__norank_f__Saprospiraceae	s__unclassified_g__norank_f__Saprospiraceae	OTU2499	0.00344009	0	0	0	0.0090624	0	0	0	0	0	0.00210575	0	0	0	0	0	0	0
d__Bacteria	p__Bacteroidota	c__Bacteroidia	o__Chitinophagales	f__Saprospiraceae	g__norank_f__Saprospiraceae	s__uncultured_deep-sea_bacterium_g__norank_f__Saprospiraceae	OTU2537	0.00344009	0	0	0	0.0308122	0	0	0	0.00317349	0	0.00210575	0	0	0	0.0113471	0	0	0
d__Bacteria	p__Bacteroidota	c__Bacteroidia	o__Chitinophagales	f__norank_o__Chitinophagales	g__norank_f__norank_o__Chitinophagales	s__uncultured_Bacteroidetes_bacterium_g__norank_f__norank_o__Chitinophagales	OTU3097	0.00344009	0	0	0	0.00362496	0	0	0	0.025388	0	0.00210575	0	0.00226255	0	0	0	0	0
d__Bacteria	p__Bacteroidota	c__Ignavibacteria	o__Ignavibacteriales	f__PHOS-HE36	g__norank_f__PHOS-HE36	s__uncultured_bacterium_W5-47b	OTU954	0.00344009	0	0.00561892	0	0.00543744	0	0.00982511	0	0.00952048	0.00595664	0.0463265	0	0.00226255	0	0	0	0	0
d__Bacteria	p__Bacteroidota	c__Bacteroidia	o__Cytophagales	f__Cyclobacteriaceae	g__norank_f__Cyclobacteriaceae	s__unclassified_g__norank_f__Cyclobacteriaceae	OTU8	0.00344009	0	0	0	0	0	0	0	0	0	0	0	0	0	0	0	0	0
d__Bacteria	p__Bacteroidota	c__Bacteroidia	o__Chitinophagales	f__norank_o__Chitinophagales	g__norank_f__norank_o__Chitinophagales	s__uncultured_Bacteroidetes_bacterium_g__norank_f__norank_o__Chitinophagales	OTU2869	0.00344009	0	0	0	0.0108749	0	0.275103	0	0.00317349	0	0.00210575	0	0.00226255	0	0	0	0	0
d__Bacteria	p__Bacteroidota	c__Bacteroidia	o__Flavobacteriales	f__Crocinitomicaceae	g__Crocinitomix	s__uncultured_bacterium_g__Crocinitomix	OTU2496	0.00344009	0	0	0	0.0108749	0	0	0	0	0	0.0147403	0	0	0	0	0	0	0
d__Bacteria	p__Bdellovibrionota	c__Oligoflexia	o__0319-6G20	f__norank_o__0319-6G20	g__norank_f__norank_o__0319-6G20	s__unclassified_g__norank_f__norank_o__0319-6G20	OTU2450	0.00344009	0	0	0	0.00724992	0	0	0	0	0	0.00210575	0	0	0	0	0	0	0
d__Bacteria	p__Bdellovibrionota	c__Bdellovibrionia	o__Bdellovibrionales	f__Bdellovibrionaceae	g__OM27_clade	s__unclassified_g__OM27_clade	OTU3944	0.00344009	0	0	0	0.00362496	0.0244582	0	0	0	0	0.0042115	0	0.0158378	0	0.00453885	0	0	0
d__Bacteria	p__Calditrichota	c__Calditrichia	o__Calditrichales	f__Calditrichaceae	g__JdFR-76	s__uncultured_bacterium_g__JdFR-76	OTU2439	0.00344009	0	0	0	0.090624	0.0097833	0	0.0528262	0.00317349	0	0	0	0	0	0	0	0	0
d__Bacteria	p__Calditrichota	c__Calditrichia	o__Calditrichales	f__Calditrichaceae	g__JdFR-76	s__unclassified_g__JdFR-76	OTU2547	0.00344009	0	0	0	0.0616243	0	0	0	0	0	0	0	0	0	0	0	0	0
d__Bacteria	p__Chloroflexi	c__Dehalococcoidia	o__SAR202_clade	f__norank_o__SAR202_clade	g__norank_f__norank_o__SAR202_clade	s__uncultured_Chloroflexi_bacterium_HF4000_28F02	OTU487	0.00344009	0.00763184	0.0140473	0	0.155873	0.856039	0.255453	0.0176087	0.025388	0.381225	0	0.00275383	0	0.287274	0	0	0.0135655	0
d__Bacteria	p__Chloroflexi	c__Dehalococcoidia	o__SAR202_clade	f__norank_o__SAR202_clade	g__norank_f__norank_o__SAR202_clade	s__unclassified_g__norank_f__norank_o__SAR202_clade	OTU4511	0.00344009	0	0	0	0	0	0.00982511	0	0	0	0	0	0	0	0.0249637	0	0	0
d__Bacteria	p__Chloroflexi	c__JG30-KF-CM66	o__norank_c__JG30-KF-CM66	f__norank_o__norank_c__JG30-KF-CM66	g__norank_f__norank_o__norank_c__JG30-KF-CM66	s__unclassified_g__norank_f__norank_o__norank_c__JG30-KF-CM66	OTU1142	0.00344009	0	0	0	0.0144998	0.0538081	0	0	0.00952048	0	0.00631725	0	0	0	0	0	0	0
d__Bacteria	p__Chloroflexi	c__Dehalococcoidia	o__SAR202_clade	f__norank_o__SAR202_clade	g__norank_f__norank_o__SAR202_clade	s__unclassified_g__norank_f__norank_o__SAR202_clade	OTU3381	0.00344009	0	0	0	0	0	0	0	0	0.494401	0.00210575	0	0	0	0	0	0	0
d__Bacteria	p__Chloroflexi	c__Dehalococcoidia	o__SAR202_clade	f__norank_o__SAR202_clade	g__norank_f__norank_o__SAR202_clade	s__unclassified_g__norank_f__norank_o__SAR202_clade	OTU3245	0.00344009	0	0	0	0	0.0733747	0	0	0	0.0536097	0	0	0	0	0	0	0	0
d__Bacteria	p__Chloroflexi	c__Dehalococcoidia	o__SAR202_clade	f__norank_o__SAR202_clade	g__norank_f__norank_o__SAR202_clade	s__unclassified_g__norank_f__norank_o__SAR202_clade	OTU926	0.00344009	0.0152637	0.00280946	0.00607091	0	0	0	0.105652	0.00317349	0	0.136874	0.0688459	0.00226255	0	0.00226943	0	0	0
d__Bacteria	p__Chloroflexi	c__JG30-KF-CM66	o__norank_c__JG30-KF-CM66	f__norank_o__norank_c__JG30-KF-CM66	g__norank_f__norank_o__norank_c__JG30-KF-CM66	s__unclassified_g__norank_f__norank_o__norank_c__JG30-KF-CM66	OTU526	0.00344009	0	0	0	0	0	0	0	0	0	0	0	0	0	0.00907771	0	0	0
d__Bacteria	p__Chloroflexi	c__Dehalococcoidia	o__unclassified_c__Dehalococcoidia	f__unclassified_c__Dehalococcoidia	g__unclassified_c__Dehalococcoidia	s__unclassified_c__Dehalococcoidia	OTU3513	0.00344009	0	0.00842839	0.00607091	0.0163123	0	0.0687758	0.0176087	0.019041	0	0.0463265	0	0.00452509	0	0.00453885	0	0	0
d__Bacteria	p__Chloroflexi	c__JG30-KF-CM66	o__norank_c__JG30-KF-CM66	f__norank_o__norank_c__JG30-KF-CM66	g__norank_f__norank_o__norank_c__JG30-KF-CM66	s__uncultured_bacterium_g__norank_f__norank_o__norank_c__JG30-KF-CM66	OTU1279	0.00344009	0	0	0.0121418	0.0108749	0.195666	0.0294753	0.0704349	0	0.190612	0.00631725	0.00275383	0	1.92473	0	0	0	0
d__Bacteria	p__Chloroflexi	c__Dehalococcoidia	o__SAR202_clade	f__norank_o__SAR202_clade	g__norank_f__norank_o__SAR202_clade	s__unclassified_g__norank_f__norank_o__SAR202_clade	OTU3783	0.00344009	0	0	0	0	0.00489165	0	0	0	0	0.0189518	0.0357999	0.00678764	0	0	0	0	0
d__Bacteria	p__Chloroflexi	c__Dehalococcoidia	o__unclassified_c__Dehalococcoidia	f__unclassified_c__Dehalococcoidia	g__unclassified_c__Dehalococcoidia	s__unclassified_c__Dehalococcoidia	OTU4107	0.00344009	0	0	0.0182127	0.00362496	0	0	0	0.00634699	0.0476531	0.0042115	0	0.00452509	0.0574548	0	0	0	0
d__Bacteria	p__Chloroflexi	c__Dehalococcoidia	o__SAR202_clade	f__norank_o__SAR202_clade	g__norank_f__norank_o__SAR202_clade	s__unclassified_g__norank_f__norank_o__SAR202_clade	OTU4217	0.00344009	0	0	0	0.00181248	0.127183	0	0	0.00952048	0	0.00210575	0.00275383	0.00226255	0	0.0680828	0	0	0
d__Bacteria	p__Chloroflexi	c__Dehalococcoidia	o__SAR202_clade	f__norank_o__SAR202_clade	g__norank_f__norank_o__SAR202_clade	s__unclassified_g__norank_f__norank_o__SAR202_clade	OTU3935	0.00344009	0	0.31185	0.0121418	0.0326247	0.136966	0.0393005	0	0.0380819	0.0476531	0	0.261614	1.88018	0.124485	0	0	0	0
d__Bacteria	p__Chloroflexi	c__Dehalococcoidia	o__SAR202_clade	f__norank_o__SAR202_clade	g__norank_f__norank_o__SAR202_clade	s__unclassified_g__norank_f__norank_o__SAR202_clade	OTU2143	0.00344009	0	0.241614	0	0.00181248	0.083158	0.147377	0.0176087	0.019041	0	0.0210575	0	0.00678764	0	0	0	0.00904364	0
d__Bacteria	p__Chloroflexi	c__KD4-96	o__norank_c__KD4-96	f__norank_o__norank_c__KD4-96	g__norank_f__norank_o__norank_c__KD4-96	s__uncultured_bacterium_g__norank_f__norank_o__norank_c__KD4-96	OTU392	0.00344009	0	0.0309041	0	0.0888116	0	0.0196502	0	0.0349084	0	0	0	0	0	0	0	0	0
d__Bacteria	p__Chloroflexi	c__Dehalococcoidia	o__SAR202_clade	f__norank_o__SAR202_clade	g__norank_f__norank_o__SAR202_clade	s__uncultured_Thermomicrobium_sp._g__norank	OTU3822	0.00344009	0	0	0	0.00362496	0.00489165	0	0	0	0	0.00210575	0.198276	0.0181004	0	0	0	0	0
d__Bacteria	p__Chloroflexi	c__JG30-KF-CM66	o__norank_c__JG30-KF-CM66	f__norank_o__norank_c__JG30-KF-CM66	g__norank_f__norank_o__norank_c__JG30-KF-CM66	s__unclassified_g__norank_f__norank_o__norank_c__JG30-KF-CM66	OTU2198	0.00344009	0	0.424229	0	0.0308122	0.107616	0.0491256	0.0528262	0.0158675	0.0178699	0.025269	0.0082615	0.00678764	0.00957579	0.0204248	0	0	0
d__Bacteria	p__Chloroflexi	c__JG30-KF-CM66	o__norank_c__JG30-KF-CM66	f__norank_o__norank_c__JG30-KF-CM66	g__norank_f__norank_o__norank_c__JG30-KF-CM66	s__unclassified_g__norank_f__norank_o__norank_c__JG30-KF-CM66	OTU1197	0.00344009	0	0	0	0	0.0733747	0	0	0.0222145	0	0	0	0	0	0	0	0.00452182	0
d__Bacteria	p__Chloroflexi	c__Dehalococcoidia	o__SAR202_clade	f__norank_o__SAR202_clade	g__norank_f__norank_o__SAR202_clade	s__uncultured_deep-sea_bacterium_g__norank_f__norank_o__SAR202_clade	OTU1226	0.00344009	0	0	0	0	0.00489165	0	0	0	0	0	0.0357999	0	0.699033	0	0	0	0
d__Bacteria	p__Chloroflexi	c__Dehalococcoidia	o__SAR202_clade	f__norank_o__SAR202_clade	g__norank_f__norank_o__SAR202_clade	s__uncultured_Chloroflexi_bacterium_HF4000_28F02	OTU919	0.00344009	0.0305274	0.36523	0.0607091	0.790242	0.322849	0.0982511	0.810002	0.177716	0.0714796	0.459054	0.53149	0.00905018	0.0191516	0	0.0156699	0	0
d__Bacteria	p__Chloroflexi	c__JG30-KF-CM66	o__norank_c__JG30-KF-CM66	f__norank_o__norank_c__JG30-KF-CM66	g__norank_f__norank_o__norank_c__JG30-KF-CM66	s__uncultured_Chloroflexi_bacterium_g__norank_f__norank_o__norank_c__JG30-KF-CM66	OTU334	0.00344009	0	0	0.0303545	0.0507495	0	0.0196502	0.0880437	0.00317349	0	0	0	0.00226255	0	0	0	0	0
d__Bacteria	p__Chloroflexi	c__Dehalococcoidia	o__SAR202_clade	f__norank_o__SAR202_clade	g__norank_f__norank_o__SAR202_clade	s__uncultured_deep-sea_bacterium_g__norank_f__norank_o__SAR202_clade	OTU3357	0.00344009	0	0	0	0.00181248	0	0.0196502	0	0	0.256135	0.00631725	0	0.00226255	0	0	0	0	0
d__Bacteria	p__Chloroflexi	c__Dehalococcoidia	o__SAR202_clade	f__norank_o__SAR202_clade	g__norank_f__norank_o__SAR202_clade	s__uncultured_bacterium_g__norank_f__norank_o__SAR202_clade	OTU3842	0.00344009	0	0	0	0.00181248	0.0293499	0.0393005	0	0.0158675	0.0476531	0.0210575	0	0.0316756	0	0.00226943	0	0	0
d__Bacteria	p__Chloroflexi	c__Dehalococcoidia	o__SAR202_clade	f__norank_o__SAR202_clade	g__norank_f__norank_o__SAR202_clade	s__uncultured_bacterium_g__norank_f__norank_o__SAR202_clade	OTU1196	0.00344009	0	0	0.0242836	0.0144998	0.0440248	0	0	0	0.0297832	0	0	0	0	0	0	0	0
d__Bacteria	p__Chloroflexi	c__Dehalococcoidia	o__SAR202_clade	f__norank_o__SAR202_clade	g__norank_f__norank_o__SAR202_clade	s__uncultured_bacterium_g__norank_f__norank_o__SAR202_clade	OTU3410	0.00344009	0	0	0	0	0.00489165	0	0	0	0.125089	0	0	0	0	0	0	0	0
d__Bacteria	p__Chloroflexi	c__JG30-KF-CM66	o__norank_c__JG30-KF-CM66	f__norank_o__norank_c__JG30-KF-CM66	g__norank_f__norank_o__norank_c__JG30-KF-CM66	s__unclassified_g__norank_f__norank_o__norank_c__JG30-KF-CM66	OTU4479	0.00344009	0	0.00842839	0	0.00543744	0.083158	0	0	0.0476024	0.119133	0.033692	0	0.00452509	0	0.047658	0	0.0226091	0
d__Bacteria	p__Chloroflexi	c__Dehalococcoidia	o__SAR202_clade	f__norank_o__SAR202_clade	g__norank_f__norank_o__SAR202_clade	s__uncultured_deep-sea_bacterium_g__norank_f__norank_o__SAR202_clade	OTU3753	0.00344009	0	0	0	0.0144998	0	0	0	0.00317349	0	0.0042115	0.170738	0.0543011	0	0	0	0	0
d__Bacteria	p__Chloroflexi	c__Dehalococcoidia	o__SAR202_clade	f__norank_o__SAR202_clade	g__norank_f__norank_o__SAR202_clade	s__uncultured_bacterium_g__norank_f__norank_o__SAR202_clade	OTU629	0.00344009	0	0	0	0.0308122	0.0244582	0.127726	0	0.13646	0.0119133	0.033692	0	0	0	0	0	0.00452182	0
d__Bacteria	p__Chloroflexi	c__Dehalococcoidia	o__SAR202_clade	f__norank_o__SAR202_clade	g__norank_f__norank_o__SAR202_clade	s__uncultured_deep-sea_bacterium_g__norank_f__norank_o__SAR202_clade	OTU3789	0.00344009	0.0152637	0	0	0.0579994	0	0.0589507	0.0176087	0.00952048	0.0297832	0.050538	0.883981	0.0384633	1.29273	0.0204248	0	0	0.014698
d__Bacteria	p__Chloroflexi	c__Dehalococcoidia	o__SAR202_clade	f__norank_o__SAR202_clade	g__norank_f__norank_o__SAR202_clade	s__uncultured_deep-sea_bacterium_g__norank_f__norank_o__SAR202_clade	OTU292	0.00344009	0	0	0.0910636	0	0	0	0	0	0	0	0	0	0	0	0	0	0
d__Bacteria	p__Deinococcota	c__Deinococci	o__Thermales	f__Thermaceae	g__Thermus	s__unclassified_g__Thermus	OTU4102	0.00344009	0	0	0	0	0.0586998	0.0196502	0.246522	0	0.0833929	0	0	0.0226255	2.19286	0.015886	0.235048	0.00904364	0.406643
d__Bacteria	p__Dependentiae	c__Babeliae	o__Babeliales	f__UBA12409	g__norank_f__UBA12409	s__uncultured_bacterium_g__norank_f__UBA12409	OTU3536	0.00344009	0	0	0	0	0	0.0393005	0	0	0	0.0526438	0	0	0	0	0	0	0
d__Bacteria	p__Dependentiae	c__Babeliae	o__Babeliales	f__norank_o__Babeliales	g__norank_f__norank_o__Babeliales	s__uncultured_bacterium_g__norank_f__norank_o__Babeliales	OTU2641	0.00344009	0	0	0	0.0344371	0	0	0	0.019041	0	0	0	0	0	0	0	0	0
d__Bacteria	p__Dependentiae	c__Babeliae	o__Babeliales	f__norank_o__Babeliales	g__norank_f__norank_o__Babeliales	s__uncultured_bacterium_g__norank_f__norank_o__Babeliales	OTU2226	0.00344009	0	0.528179	0	0.00543744	0	0.088426	0	0.025388	0	0.0042115	0	0.0475135	0	0	0	0	0
d__Bacteria	p__Elusimicrobiota	c__Elusimicrobia	o__Lineage_IV	f__norank_o__Lineage_IV	g__norank_f__norank_o__Lineage_IV	s__Elusimicrobia_bacterium_GWA2_69_24	OTU3130	0.00344009	0	0	0	0.0090624	0	0	0	0.0317349	0	0	0	0.0158378	0	0	0	0	0
d__Bacteria	p__Fibrobacterota	c__Fibrobacteria	o__Fibrobacterales	f__Fibrobacteraceae	g__norank_f__Fibrobacteraceae	s__uncultured_organism_g__norank_f__Fibrobacteraceae	OTU3178	0.00344009	0	0	0	0.00543744	0	0.0294753	0	0.0285615	0	0	0	0.0226255	0	0	0	0	0
d__Bacteria	p__Firmicutes	c__Bacilli	o__Lactobacillales	f__Lactobacillaceae	g__Lactobacillus	s__Lactobacillus_intestinalis	OTU5484	0.00344009	0.0992139	0	0	0	0	0	0	0	0	0	0	0	0	0	0	0	0.200872
d__Bacteria	p__Firmicutes	c__Bacilli	o__Lactobacillales	f__Lactobacillaceae	g__Lactobacillus	s__Lactobacillus_intestinalis	OTU5576	0.00344009	0.106846	0	0	0	0	0	0	0	0	0	0	0	0	0	0	0	0.254765
d__Bacteria	p__Firmicutes	c__Bacilli	o__Lactobacillales	f__Streptococcaceae	g__Lactococcus	s__unclassified_g__Lactococcus	OTU4853	0.00344009	0	0	0	0	0	0	0	0	0	0	0	0	0	0.0499274	0	0	0
d__Bacteria	p__Gemmatimonadota	c__MD2902-B12	o__norank_c__MD2902-B12	f__norank_o__norank_c__MD2902-B12	g__norank_f__norank_o__norank_c__MD2902-B12	s__unclassified_g__norank_f__norank_o__norank_c__MD2902-B12	OTU2552	0.00344009	0	0	0	0.00724992	0	0	0	0	0	0.00210575	0	0.00226255	0	0	0	0	0
d__Bacteria	p__Hydrogenedentes	c__Hydrogenedentia	o__Hydrogenedentiales	f__Hydrogenedensaceae	g__norank_f__Hydrogenedensaceae	s__uncultured_bacterium_g__norank_f__Hydrogenedensaceae	OTU4963	0.00344009	0	0	0	0.00362496	0	0.00982511	0	0	0	0.0147403	0	0.0565636	0	0.0249637	0	0	0
d__Bacteria	p__Marinimicrobia_SAR406_clade	c__norank_p__Marinimicrobia_SAR406_clade	o__norank_c__norank_p__Marinimicrobia_SAR406_clade	f__norank_o__norank_c__norank_p__Marinimicrobia_SAR406_clade	g__norank_f__norank_o__norank_c__norank_p__Marinimicrobia_SAR406_clade	s__unclassified_g__norank_f__norank_o__norank_c__norank_p__Marinimicrobia_SAR406_clade	OTU426	0.00344009	0	0	0	0.0380621	0	0	0	0.0761639	0	0.0379035	0	0.0113127	0	0.00226943	0	0.0180873	0
d__Bacteria	p__Myxococcota	c__Polyangia	o__Haliangiales	f__Haliangiaceae	g__Haliangium	s__unclassified_g__Haliangium	OTU74	0.00344009	0	0	0	0	0	0	0	0	0	0	0	0	0	0	0	0	0
d__Bacteria	p__Myxococcota	c__Myxococcia	o__Myxococcales	f__Myxococcaceae	g__P3OB-42	s__uncultured_bacterium_g__P3OB-42	OTU1119	0.00344009	0	0	0	0	0	0	0	0.012694	0	0	0	0	0	0	0	0	0
d__Bacteria	p__Myxococcota	c__Polyangia	o__Polyangiales	f__Sandaracinaceae	g__norank_f__Sandaracinaceae	s__unclassified_g__norank_f__Sandaracinaceae	OTU3505	0.00344009	0	0	0	0.0090624	0.0097833	0	0	0	0	0.0105288	0	0	0	0	0	0	0
d__Bacteria	p__NB1-j	c__norank_p__NB1-j	o__norank_c__norank_p__NB1-j	f__norank_o__norank_c__norank_p__NB1-j	g__norank_f__norank_o__norank_c__norank_p__NB1-j	s__unclassified_g__norank_f__norank_o__norank_c__norank_p__NB1-j	OTU2579	0.00344009	0	0	0	0.101499	0.0146749	0	0	0.00317349	0	0.00210575	0	0	0	0	0	0	0
d__Bacteria	p__NB1-j	c__norank_p__NB1-j	o__norank_c__norank_p__NB1-j	f__norank_o__norank_c__norank_p__NB1-j	g__norank_f__norank_o__norank_c__norank_p__NB1-j	s__uncultured_deep-sea_bacterium_g__norank_f__norank_o__norank	OTU666	0.00344009	0	0	0	0	0	0	0	0	0	0	0	0	0	0	0	0	0
d__Bacteria	p__NB1-j	c__norank_p__NB1-j	o__norank_c__norank_p__NB1-j	f__norank_o__norank_c__norank_p__NB1-j	g__norank_f__norank_o__norank_c__norank_p__NB1-j	s__uncultured_organism_g__norank_f__norank_o__norank_c__norank	OTU1653	0.00344009	0	0	0	0.00724992	0	0	0	0.00317349	0	0.016846	0	0	0	0	0	0	0
d__Bacteria	p__Nitrospinota	c__Nitrospinia	o__Nitrospinales	f__Nitrospinaceae	g__Nitrospina	s__unclassified_g__Nitrospina	OTU2427	0.00344009	0	0	0	0.0724992	0	0	0	0	0	0	0	0	0	0	0	0	0
d__Bacteria	p__Nitrospirota	c__Nitrospiria	o__Nitrospirales	f__Nitrospiraceae	g__Nitrospira	s__hydrothermal_vent_metagenome_g__Nitrospira	OTU2864	0.00344009	0	0	0	0	0	0.108076	0	0.00952048	0	0.00210575	0	0.00452509	0	0	0	0	0
d__Bacteria	p__Nitrospirota	c__Nitrospiria	o__Nitrospirales	f__Nitrospiraceae	g__Nitrospira	s__unclassified_g__Nitrospira	OTU812	0.00344009	0	0	0.0546382	0.0163123	0	0	0	0	0	0.008423	0	0	0	0	0	0	0
d__Bacteria	p__Patescibacteria	c__Parcubacteria	o__Candidatus_Terrybacteria	f__norank_o__Candidatus_Terrybacteria	g__norank_f__norank_o__Candidatus_Terrybacteria	s__uncultured_deep-sea_bacterium_g__norank_f__norank_o__Candidatus_Terrybacteria	OTU418	0.00344009	0	0	0	0.0507495	0	0	0	0	0	0	0	0	0	0	0	0	0
d__Bacteria	p__Patescibacteria	c__ABY1	o__unclassified_c__ABY1	f__unclassified_c__ABY1	g__unclassified_c__ABY1	s__unclassified_c__ABY1	OTU2456	0.00344009	0	0	0	0.0217498	0	0	0	0	0	0	0	0.00905018	0	0	0	0	0
d__Bacteria	p__Patescibacteria	c__Parcubacteria	o__unclassified_c__Parcubacteria	f__unclassified_c__Parcubacteria	g__unclassified_c__Parcubacteria	s__unclassified_c__Parcubacteria	OTU3118	0.00344009	0	0	0	0.0434995	0	0.0687758	0	0.187236	0	0	0	0.00905018	0	0.0113471	0	0	0
d__Bacteria	p__Patescibacteria	c__Parcubacteria	o__norank_c__Parcubacteria	f__norank_o__norank_c__Parcubacteria	g__norank_f__norank_o__norank_c__Parcubacteria	s__uncultured_deep-sea_bacterium_g__norank_f__norank_o__norank_c__Parcubacteria	OTU2853	0.00344009	0	0	0	0.0181248	0	0.275103	0	0	0	0.0568553	0	0.00678764	0	0	0	0	0
d__Bacteria	p__Patescibacteria	c__Parcubacteria	o__unclassified_c__Parcubacteria	f__unclassified_c__Parcubacteria	g__unclassified_c__Parcubacteria	s__unclassified_c__Parcubacteria	OTU2510	0.00344009	0	0	0	0.0434995	0	0.00982511	0	0.0158675	0	0	0	0	0	0	0	0	0
d__Bacteria	p__Patescibacteria	c__Parcubacteria	o__Candidatus_Kaiserbacteria	f__norank_o__Candidatus_Kaiserbacteria	g__norank_f__norank_o__Candidatus_Kaiserbacteria	s__uncultured_bacterium_g__norank_f__norank_o__Candidatus_Kaiserbacteria	OTU4020	0.00344009	0	0	0	0	0	0	0	0.025388	0	0.008423	0	0.0407258	0	0.00226943	0	0	0
d__Bacteria	p__Patescibacteria	c__Parcubacteria	o__norank_c__Parcubacteria	f__norank_o__norank_c__Parcubacteria	g__norank_f__norank_o__norank_c__Parcubacteria	s__uncultured_bacterium_g__norank_f__norank_o__norank_c__Parcubacteria	OTU64	0.00344009	0	0	0	0.0126874	0	0	0	0	0	0	0	0	0	0	0	0	0
d__Bacteria	p__Patescibacteria	c__Parcubacteria	o__Candidatus_Portnoybacteria	f__norank_o__Candidatus_Portnoybacteria	g__norank_f__norank_o__Candidatus_Portnoybacteria	s__uncultured_bacterium_g__norank_f__norank_o__Candidatus_Portnoybacteria	OTU119	0.00344009	0	0	0	0.0126874	0	0	0	0.00952048	0	0.0126345	0	0	0	0	0	0	0
d__Bacteria	p__Patescibacteria	c__ABY1	o__Candidatus_Buchananbacteria	f__norank_o__Candidatus_Buchananbacteria	g__norank_f__norank_o__Candidatus_Buchananbacteria	s__uncultured_bacterium_g__norank_f__norank_o__Candidatus_Buchananbacteria	OTU4010	0.00344009	0	0	0	0.00362496	0	0	0	0	0	0	0	0.0791891	0	0	0	0	0
d__Bacteria	p__Patescibacteria	c__Parcubacteria	o__unclassified_c__Parcubacteria	f__unclassified_c__Parcubacteria	g__unclassified_c__Parcubacteria	s__unclassified_c__Parcubacteria	OTU3910	0.00344009	0	0	0	0	0	0.0393005	0	0.019041	0	0.0315863	0	0.138015	0	0	0	0	0
d__Bacteria	p__Patescibacteria	c__Gracilibacteria	o__norank_c__Gracilibacteria	f__norank_o__norank_c__Gracilibacteria	g__norank_f__norank_o__norank_c__Gracilibacteria	s__uncultured_deep-sea_bacterium_g__norank_f__norank_o__norank_c__Gracilibacteria	OTU2184	0.00344009	0	0.0533798	0	0.00543744	0	0	0	0	0	0	0	0	0	0	0	0	0
d__Bacteria	p__Patescibacteria	c__Parcubacteria	o__Candidatus_Terrybacteria	f__norank_o__Candidatus_Terrybacteria	g__norank_f__norank_o__Candidatus_Terrybacteria	s__uncultured_deep-sea_bacterium_g__norank_f__norank_o__Candidatus_Terrybacteria	OTU19	0.00344009	0	0	0	0.00543744	0	0	0	0.019041	0	0.016846	0	0	0	0	0	0	0
d__Bacteria	p__Patescibacteria	c__ABY1	o__Candidatus_Buchananbacteria	f__norank_o__Candidatus_Buchananbacteria	g__norank_f__norank_o__Candidatus_Buchananbacteria	s__unclassified_g__norank_f__norank_o__Candidatus_Buchananbacteria	OTU3658	0.00344009	0	0.0589987	0	0.0308122	0	0.0687758	0	0.0539494	0	0.0652783	0	0.0135753	0	0	0	0	0
d__Bacteria	p__Patescibacteria	c__Parcubacteria	o__unclassified_c__Parcubacteria	f__unclassified_c__Parcubacteria	g__unclassified_c__Parcubacteria	s__unclassified_c__Parcubacteria	OTU3991	0.00344009	0	0	0	0	0	0	0	0	0	0.016846	0	0.0316756	0	0	0	0	0
d__Bacteria	p__Patescibacteria	c__Parcubacteria	o__unclassified_c__Parcubacteria	f__unclassified_c__Parcubacteria	g__unclassified_c__Parcubacteria	s__unclassified_c__Parcubacteria	OTU4050	0.00344009	0	0	0	0	0	0	0	0.0380819	0	0.00631725	0	0.049776	0	0	0	0	0
d__Bacteria	p__Patescibacteria	c__Parcubacteria	o__unclassified_c__Parcubacteria	f__unclassified_c__Parcubacteria	g__unclassified_c__Parcubacteria	s__unclassified_c__Parcubacteria	OTU2540	0.00344009	0	0	0	0.048937	0	0	0	0.0317349	0	0	0	0.00678764	0	0	0	0	0
d__Bacteria	p__Patescibacteria	c__Parcubacteria	o__Candidatus_Portnoybacteria	f__norank_o__Candidatus_Portnoybacteria	g__norank_f__norank_o__Candidatus_Portnoybacteria	s__uncultured_deep-sea_bacterium_g__norank_f__norank_o__Candidatus_Portnoybacteria	OTU4006	0.00344009	0	0	0	0.0108749	0	0	0	0.0285615	0	0.0147403	0	0.0633513	0	0.00226943	0	0	0
d__Bacteria	p__Patescibacteria	c__Parcubacteria	o__Candidatus_Portnoybacteria	f__norank_o__Candidatus_Portnoybacteria	g__norank_f__norank_o__Candidatus_Portnoybacteria	s__unclassified_g__norank_f__norank_o__Candidatus_Portnoybacteria	OTU2408	0.00344009	0	0	0	0.114186	0	0	0	0.012694	0	0.008423	0	0.0113127	0	0.0113471	0	0	0
d__Bacteria	p__Patescibacteria	c__Parcubacteria	o__Candidatus_Kaiserbacteria	f__norank_o__Candidatus_Kaiserbacteria	g__norank_f__norank_o__Candidatus_Kaiserbacteria	s__uncultured_bacterium_g__norank_f__norank_o__Candidatus_Kaiserbacteria	OTU4055	0.00344009	0	0	0	0	0	0	0	0.019041	0	0.0042115	0	0.074664	0	0.00453885	0	0	0
d__Bacteria	p__Patescibacteria	c__Parcubacteria	o__Candidatus_Kaiserbacteria	f__norank_o__Candidatus_Kaiserbacteria	g__norank_f__norank_o__Candidatus_Kaiserbacteria	s__uncultured_bacterium_g__norank_f__norank_o__Candidatus_Kaiserbacteria	OTU77	0.00344009	0	0	0	0.0163123	0	0	0	0	0	0.00631725	0	0.00226255	0	0	0	0	0
d__Bacteria	p__Patescibacteria	c__Parcubacteria	o__Candidatus_Yanofskybacteria	f__norank_o__Candidatus_Yanofskybacteria	g__norank_f__norank_o__Candidatus_Yanofskybacteria	s__uncultured_bacterium_g__norank_f__norank_o__Candidatus_Yanofskybacteria	OTU3849	0.00344009	0	0	0	0.0108749	0	0	0	0.00317349	0	0	0	0.074664	0	0	0	0	0
d__Bacteria	p__Patescibacteria	c__ABY1	o__Candidatus_Buchananbacteria	f__norank_o__Candidatus_Buchananbacteria	g__norank_f__norank_o__Candidatus_Buchananbacteria	s__uncultured_bacterium_g__norank_f__norank_o__Candidatus_Buchananbacteria	OTU4040	0.00344009	0	0	0	0	0	0	0	0	0	0	0	0.0226255	0	0	0	0	0
d__Bacteria	p__Patescibacteria	c__Parcubacteria	o__Candidatus_Kaiserbacteria	f__norank_o__Candidatus_Kaiserbacteria	g__norank_f__norank_o__Candidatus_Kaiserbacteria	s__uncultured_bacterium_g__norank_f__norank_o__Candidatus_Kaiserbacteria	OTU2642	0.00344009	0	0	0	0.0253747	0	0	0	0	0	0	0	0	0	0	0	0	0
d__Bacteria	p__Patescibacteria	c__ABY1	o__unclassified_c__ABY1	f__unclassified_c__ABY1	g__unclassified_c__ABY1	s__unclassified_c__ABY1	OTU2652	0.00344009	0	0	0	0.0271872	0	0	0	0	0	0.0042115	0	0.00226255	0	0	0	0.00452182	0
d__Bacteria	p__Patescibacteria	c__Parcubacteria	o__GWA2-38-13b	f__norank_o__GWA2-38-13b	g__norank_f__norank_o__GWA2-38-13b	s__uncultured_deep-sea_bacterium_g__norank_f__norank_o__GWA2-38-13b	OTU3485	0.00344009	0	0.0112378	0	0.0271872	0	0	0	0	0	0.0042115	0	0.00226255	0	0.0249637	0	0	0
d__Bacteria	p__Patescibacteria	c__Parcubacteria	o__unclassified_c__Parcubacteria	f__unclassified_c__Parcubacteria	g__unclassified_c__Parcubacteria	s__unclassified_c__Parcubacteria	OTU2616	0.00344009	0	0.00280946	0	0.134124	0	0.0687758	0	0.012694	0	0.0189518	0	0.00905018	0	0.00226943	0	0.00452182	0
d__Bacteria	p__Patescibacteria	c__Parcubacteria	o__Candidatus_Yanofskybacteria	f__norank_o__Candidatus_Yanofskybacteria	g__norank_f__norank_o__Candidatus_Yanofskybacteria	s__unclassified_g__norank_f__norank_o__Candidatus_Yanofskybacteria	OTU3707	0.00344009	0	0	0	0.0326247	0	0	0	0	0	0.0547495	0	0	0	0.00453885	0	0	0
d__Bacteria	p__Patescibacteria	c__ABY1	o__Candidatus_Kerfeldbacteria	f__norank_o__Candidatus_Kerfeldbacteria	g__norank_f__norank_o__Candidatus_Kerfeldbacteria	s__metagenome_g__norank_f__norank_o__Candidatus_Kerfeldbacteria	OTU2574	0.00344009	0	0	0	0.0724992	0	0.00982511	0	0.0285615	0	0.0126345	0	0	0	0	0	0	0
d__Bacteria	p__Patescibacteria	c__Gracilibacteria	o__Candidatus_Peribacteria	f__norank_o__Candidatus_Peribacteria	g__norank_f__norank_o__Candidatus_Peribacteria	s__uncultured_Microgenomates_group_bacterium_g__norank_f__norank_o__Candidatus_Peribacteria	OTU2418	0.00344009	0	0	0	0.141373	0	0	0	0.00317349	0	0.0105288	0	0	0	0	0	0	0
d__Bacteria	p__Patescibacteria	c__Gracilibacteria	o__Candidatus_Abawacabacteria	f__norank_o__Candidatus_Abawacabacteria	g__norank_f__norank_o__Candidatus_Abawacabacteria	s__uncultured_Microgenomates_group_bacterium_g__norank_f__norank_o__Candidatus_Abawacabacteria	OTU3939	0.00344009	0	0	0	0	0	0	0	0	0	0.0105288	0	0.0543011	0	0	0	0	0
d__Bacteria	p__Patescibacteria	c__Gracilibacteria	o__Candidatus_Peribacteria	f__norank_o__Candidatus_Peribacteria	g__norank_f__norank_o__Candidatus_Peribacteria	s__uncultured_Microgenomates_group_bacterium_g__norank_f__norank_o__Candidatus_Peribacteria	OTU4013	0.00344009	0	0	0	0	0	0	0	0	0	0.008423	0	0.140278	0	0	0	0	0
d__Bacteria	p__Patescibacteria	c__Parcubacteria	o__norank_c__Parcubacteria	f__norank_o__norank_c__Parcubacteria	g__norank_f__norank_o__norank_c__Parcubacteria	s__uncultured_deep-sea_bacterium_g__norank_f__norank_o__norank_c__Parcubacteria	OTU4059	0.00344009	0	0	0	0	0	0.127726	0	0	0	0	0	0.199104	0	0	0	0	0
d__Bacteria	p__Patescibacteria	c__Parcubacteria	o__Candidatus_Yanofskybacteria	f__norank_o__Candidatus_Yanofskybacteria	g__norank_f__norank_o__Candidatus_Yanofskybacteria	s__unclassified_g__norank_f__norank_o__Candidatus_Yanofskybacteria	OTU4694	0.00344009	0	0	0	0.00181248	0	0	0	0.019041	0	0.00210575	0	0.024888	0	0.0453885	0	0	0
d__Bacteria	p__Patescibacteria	c__Parcubacteria	o__unclassified_c__Parcubacteria	f__unclassified_c__Parcubacteria	g__unclassified_c__Parcubacteria	s__unclassified_c__Parcubacteria	OTU2466	0.00344009	0	0	0	0.210248	0	0.147377	0	0.145981	0	0.0547495	0	0	0	0	0	0	0
d__Bacteria	p__Patescibacteria	c__Microgenomatia	o__Candidatus_Woykebacteria	f__norank_o__Candidatus_Woykebacteria	g__norank_f__norank_o__Candidatus_Woykebacteria	s__Candidatus_Woykebacteria_bacterium_RIFCSPLOWO2_01_FULL_41_12	OTU3696	0.00344009	0	0	0	0	0	0	0	0	0	0.0715955	0	0	0	0	0	0	0
d__Bacteria	p__Patescibacteria	c__Parcubacteria	o__unclassified_c__Parcubacteria	f__unclassified_c__Parcubacteria	g__unclassified_c__Parcubacteria	s__unclassified_c__Parcubacteria	OTU3890	0.00344009	0	0	0	0.0181248	0	0.0786009	0	0.00952048	0	0.08423	0	0.074664	0	0	0	0	0
d__Bacteria	p__Planctomycetota	c__Phycisphaerae	o__Phycisphaerales	f__Phycisphaeraceae	g__Urania-1B-19_marine_sediment_group	s__uncultured_planctomycete_g__Urania-1B-19_marine_sediment_group	OTU2646	0.00344009	0.0228955	0	0.0121418	0.266435	0.0342415	0.412655	0.0176087	0	0	0.0863358	0	0	0	0	0	0	0
d__Bacteria	p__Planctomycetota	c__Phycisphaerae	o__CCM11a	f__norank_o__CCM11a	g__norank_f__norank_o__CCM11a	s__uncultured_bacterium_g__norank_f__norank_o__CCM11a	OTU2827	0.00344009	0	0	0	0.0253747	0.0391332	0	0	0.00634699	0	0.00210575	0	0	0	0.00226943	0	0	0
d__Bacteria	p__Planctomycetota	c__Phycisphaerae	o__CCM11a	f__norank_o__CCM11a	g__norank_f__norank_o__CCM11a	s__unclassified_g__norank_f__norank_o__CCM11a	OTU424	0.00344009	0	0	0	0.0217498	0	0	0	0	0	0	0	0	0	0	0	0	0
d__Bacteria	p__Planctomycetota	c__unclassified_p__Planctomycetota	o__unclassified_p__Planctomycetota	f__unclassified_p__Planctomycetota	g__unclassified_p__Planctomycetota	s__unclassified_p__Planctomycetota	OTU3215	0.00344009	0	0	0	0.00543744	0	0.0786009	0	0.012694	0	0.016846	0	0.0181004	0	0.0181554	0	0	0
d__Bacteria	p__Planctomycetota	c__Phycisphaerae	o__CCM11a	f__norank_o__CCM11a	g__norank_f__norank_o__CCM11a	s__uncultured_deep-sea_bacterium_g__norank_f__norank_o__CCM11a	OTU3621	0.00344009	0	0	0	0.0181248	0.0586998	0.00982511	0.0176087	0.019041	0	0.0105288	0	0.00226255	0	0	0	0.00452182	0
d__Bacteria	p__Planctomycetota	c__Planctomycetes	o__Pirellulales	f__Pirellulaceae	g__Pir4_lineage	s__uncultured_deep-sea_bacterium_g__Pir4_lineage	OTU1230	0.00344009	0.00763184	0	0	0.00181248	0.00489165	0	0	0.00634699	0	0.00210575	0	0	0	0	0	0	0
d__Bacteria	p__Planctomycetota	c__Phycisphaerae	o__CCM11a	f__norank_o__CCM11a	g__norank_f__norank_o__CCM11a	s__uncultured_deep-sea_bacterium_g__norank_f__norank_o__CCM11a	OTU620	0.00344009	0	0.0168568	0	0.0779367	0.00489165	0.0589507	0	0.00317349	0.0238265	0	0.00275383	0.00452509	0	0.0136166	0	0	0
d__Bacteria	p__Planctomycetota	c__Phycisphaerae	o__Phycisphaerales	f__Phycisphaeraceae	g__JL-ETNP-F27	s__unclassified_g__JL-ETNP-F27	OTU4026	0.00344009	0	0	0	0.00362496	0	0	0	0	0	0.0210575	0	0.0701389	0	0.00226943	0	0	0
d__Bacteria	p__Planctomycetota	c__Phycisphaerae	o__CCM11a	f__norank_o__CCM11a	g__norank_f__norank_o__CCM11a	s__unclassified_g__norank_f__norank_o__CCM11a	OTU4070	0.00344009	0	0	0	0	0	0.0196502	0	0.00317349	0.00595664	0	0	0.00905018	0	0	0	0	0
d__Bacteria	p__Planctomycetota	c__OM190	o__norank_c__OM190	f__norank_o__norank_c__OM190	g__norank_f__norank_o__norank_c__OM190	s__uncultured_deep-sea_bacterium_g__norank_f__norank_o__norank_c__OM190	OTU1557	0.00344009	0	0	0	0	0	0	0	0	0	0	0	0	0	0	0	0	0
d__Bacteria	p__Planctomycetota	c__Phycisphaerae	o__CCM11a	f__norank_o__CCM11a	g__norank_f__norank_o__CCM11a	s__uncultured_bacterium_g__norank_f__norank_o__CCM11a	OTU1425	0.00344009	0	0	0	0.00181248	0	0	0	0	0	0	0	0	0	0	0	0	0
d__Bacteria	p__Planctomycetota	c__Phycisphaerae	o__CCM11a	f__norank_o__CCM11a	g__norank_f__norank_o__CCM11a	s__uncultured_deep-sea_bacterium_g__norank_f__norank_o__CCM11a	OTU3727	0.00344009	0.0152637	0.0224757	0.13356	0.141373	0.00489165	0.0393005	0	0.00952048	0.00595664	0.0042115	0.795858	0.0452509	0.0191516	0.0680828	0	0	0
d__Bacteria	p__Planctomycetota	c__Planctomycetes	o__Pirellulales	f__Pirellulaceae	g__Rhodopirellula	s__uncultured_planctomycete_g__Rhodopirellula	OTU597	0.00344009	0	0	0	0	0	0	0	0	0	0	0	0	0	0	0	0	0
d__Bacteria	p__Planctomycetota	c__Phycisphaerae	o__Phycisphaerales	f__Phycisphaeraceae	g__Urania-1B-19_marine_sediment_group	s__unclassified_g__Urania-1B-19_marine_sediment_group	OTU277	0.00344009	0	0.0758555	0	0.0108749	0.0097833	0	0	0	0	0.0610668	0.00550767	0	0	0	0	0	0
d__Bacteria	p__Planctomycetota	c__Phycisphaerae	o__CCM11a	f__norank_o__CCM11a	g__norank_f__norank_o__CCM11a	s__uncultured_deep-sea_bacterium_g__norank_f__norank_o__CCM11a	OTU4005	0.00344009	0	0	0	0	0	0	0	0	0	0	0.0468152	0.0113127	0	0	0	0	0
d__Bacteria	p__Planctomycetota	c__Planctomycetes	o__Planctomycetales	f__Gimesiaceae	g__norank_f__Gimesiaceae	s__uncultured_deep-sea_bacterium_g__norank_f__Gimesiaceae	OTU647	0.00344009	0	0	0.0121418	0.00724992	0	0	0.105652	0	0	0	0	0.00452509	0	0	0	0	0
d__Bacteria	p__Planctomycetota	c__OM190	o__norank_c__OM190	f__norank_o__norank_c__OM190	g__norank_f__norank_o__norank_c__OM190	s__unclassified_g__norank_f__norank_o__norank_c__OM190	OTU1018	0.00344009	0	0	0	0.0144998	0.0538081	0	0	0.012694	0	0.0105288	0	0.0588262	0	0	0	0.00452182	0
d__Bacteria	p__Planctomycetota	c__Phycisphaerae	o__Phycisphaerales	f__Phycisphaeraceae	g__SM1A02	s__unclassified_g__SM1A02	OTU4025	0.00344009	0	0	0	0	0	0.0196502	0	0.0158675	0	0	0	0.0362007	0	0.0204248	0	0	0
d__Bacteria	p__Proteobacteria	c__Alphaproteobacteria	o__Rhodobacterales	f__Rhodobacteraceae	g__unclassified_f__Rhodobacteraceae	s__unclassified_f__Rhodobacteraceae	OTU307	0.00344009	0	0	0	0	0	0	0	0	0	0	0	0	0	0	0	0	0
d__Bacteria	p__Proteobacteria	c__Gammaproteobacteria	o__Steroidobacterales	f__Woeseiaceae	g__Woeseia	s__uncultured_deep-sea_bacterium_g__Woeseia	OTU3999	0.00344009	0	0.00561892	0	0	0	0	0	0	0	0.0800185	0	0.461559	0	0.102124	0	0.00452182	0
d__Bacteria	p__Proteobacteria	c__Alphaproteobacteria	o__Rhodospirillales	f__Magnetospiraceae	g__norank_f__Magnetospiraceae	s__uncultured_Alphaproteobacteria_bacterium_g__norank_f__Magnetospiraceae	OTU869	0.00344009	0	0	0	0	0	0	0	0	0	0	0	0	0	0	0	0	0
d__Bacteria	p__Proteobacteria	c__Gammaproteobacteria	o__KI89A_clade	f__norank_o__KI89A_clade	g__norank_f__norank_o__KI89A_clade	s__unclassified_g__norank_f__norank_o__KI89A_clade	OTU3546	0.00344009	0	0	0	0.00543744	0	0	0	0.012694	0.0178699	0.025269	0	0	0	0	0	0	0
d__Bacteria	p__Proteobacteria	c__Alphaproteobacteria	o__Rhodospirillales	f__Magnetospiraceae	g__norank_f__Magnetospiraceae	s__unclassified_g__norank_f__Magnetospiraceae	OTU1897	0.00344009	0.0610547	0	0	0.00362496	0	0	0	0.00952048	0	0	0	0	0	0	0	0	0
d__Bacteria	p__Proteobacteria	c__Alphaproteobacteria	o__unclassified_c__Alphaproteobacteria	f__unclassified_c__Alphaproteobacteria	g__unclassified_c__Alphaproteobacteria	s__unclassified_c__Alphaproteobacteria	OTU3993	0.00344009	0	0	0	0	0	0	0	0	0	0	0	0.0203629	0	0	0	0	0
d__Bacteria	p__Proteobacteria	c__Gammaproteobacteria	o__Oceanospirillales	f__Pseudohongiellaceae	g__Pseudohongiella	s__unclassified_g__Pseudohongiella	OTU3593	0.00344009	0	0	0	0.0253747	0	0.284928	0	0.0476024	0	0.0694898	0	0.00452509	0	0.00680828	0	0	0
d__Bacteria	p__Proteobacteria	c__Alphaproteobacteria	o__Rhodospirillales	f__Magnetospiraceae	g__norank_f__Magnetospiraceae	s__unclassified_g__norank_f__Magnetospiraceae	OTU3092	0.00344009	0	0.00842839	0	0.0163123	0	0.127726	0	0.0285615	0	0.008423	0	0.0203629	0	0.0272331	0	0	0
d__Bacteria	p__Proteobacteria	c__Alphaproteobacteria	o__Rhizobiales	f__KF-JG30-B3	g__norank_f__KF-JG30-B3	s__unclassified_g__norank_f__KF-JG30-B3	OTU1075	0.00344009	0	0	0	0	0	0	0	0	0	0	0	0.00905018	0	0.00226943	0	0	0
d__Bacteria	p__Proteobacteria	c__Alphaproteobacteria	o__Defluviicoccales	f__norank_o__Defluviicoccales	g__norank_f__norank_o__Defluviicoccales	s__uncultured_marine_microorganism_g__norank_f__norank_o__Defluviicoccales	OTU3592	0.00344009	0	0	0	0.00362496	0	0	0.0528262	0.0571229	0.0178699	0.0779128	0	0	0	0	0	0	0
d__Bacteria	p__Proteobacteria	c__unclassified_p__Proteobacteria	o__unclassified_p__Proteobacteria	f__unclassified_p__Proteobacteria	g__unclassified_p__Proteobacteria	s__unclassified_p__Proteobacteria	OTU3692	0.00344009	0	0	0	0.0090624	0	0	0	0	0	0.0105288	0	0.00452509	0	0	0	0	0
d__Bacteria	p__Proteobacteria	c__Alphaproteobacteria	o__Rhizobiales	f__Devosiaceae	g__Devosia	s__unclassified_g__Devosia	OTU4355	0.00344009	0	0	0	0	0	0	0	0	0	0	0	0	0	0.0703522	0	0	0
d__Bacteria	p__Proteobacteria	c__Alphaproteobacteria	o__Rhodobacterales	f__Rhodobacteraceae	g__unclassified_f__Rhodobacteraceae	s__unclassified_f__Rhodobacteraceae	OTU3916	0.00344009	0	0	0	0	0	0.0786009	0	0.0476024	0	0.0315863	0	0.0429884	0.0383032	0.015886	0	0	0
d__Bacteria	p__Proteobacteria	c__Alphaproteobacteria	o__unclassified_c__Alphaproteobacteria	f__unclassified_c__Alphaproteobacteria	g__unclassified_c__Alphaproteobacteria	s__unclassified_c__Alphaproteobacteria	OTU1464	0.00344009	0	0.00561892	0	0.00181248	0	0	0	0.00317349	0	0	0	0.0158378	0	0	0	0	0
d__Bacteria	p__Proteobacteria	c__Gammaproteobacteria	o__Ga0077536	f__norank_o__Ga0077536	g__norank_f__norank_o__Ga0077536	s__uncultured_bacterium_g__norank_f__norank_o__Ga0077536	OTU1247	0.00344009	0	0	0	0.0108749	0.0146749	0	0	0	0	0.00210575	0	0	0	0.00226943	0	0	0
d__Bacteria	p__Proteobacteria	c__Alphaproteobacteria	o__Rhizobiales	f__Xanthobacteraceae	g__Xanthobacter	s__unclassified_g__Xanthobacter	OTU3966	0.00344009	0	0	0	0	0	0	0.0176087	0	0	0	0	0.0113127	0	0	0	0	0
d__Bacteria	p__Proteobacteria	c__Alphaproteobacteria	o__Sphingomonadales	f__Sphingomonadaceae	g__Qipengyuania	s__unclassified_g__Qipengyuania	OTU1951	0.00344009	0.709761	0	0	0	0.0440248	0	0	0	0	0	0	0	0	0	0	0	0.00489932
d__Bacteria	p__Proteobacteria	c__Alphaproteobacteria	o__Defluviicoccales	f__norank_o__Defluviicoccales	g__norank_f__norank_o__Defluviicoccales	s__unclassified_g__norank_f__norank_o__Defluviicoccales	OTU1536	0.00344009	0	0	0	0.00181248	0.0097833	0	0	0	0.0238265	0.00210575	0.0550767	0.00678764	0.0766063	0	0	0	0
d__Bacteria	p__Proteobacteria	c__Alphaproteobacteria	o__Defluviicoccales	f__norank_o__Defluviicoccales	g__norank_f__norank_o__Defluviicoccales	s__unclassified_g__norank_f__norank_o__Defluviicoccales	OTU1232	0.00344009	0	0	0	0.00724992	0	0	0	0	0.00595664	0	0	0	0.0383032	0	0	0	0
d__Bacteria	p__Proteobacteria	c__Gammaproteobacteria	o__OM182_clade	f__norank_o__OM182_clade	g__norank_f__norank_o__OM182_clade	s__unclassified_g__norank_f__norank_o__OM182_clade	OTU3189	0.00344009	0	0	0	0.0090624	0	0	0	0.145981	0	0.0273748	0	0	0	0	0	0	0
d__Bacteria	p__Proteobacteria	c__Alphaproteobacteria	o__Rhizobiales	f__Methyloligellaceae	g__norank_f__Methyloligellaceae	s__unclassified_g__norank_f__Methyloligellaceae	OTU1079	0.00344009	0	0.0140473	0	0.00181248	0	0.0589507	0	0	0	0.008423	0	0.00452509	0	0	0	0	0
d__Bacteria	p__SAR324_cladeMarine_group_B	c__norank_p__SAR324_cladeMarine_group_B	o__norank_c__norank_p__SAR324_cladeMarine_group_B	f__norank_o__norank_c__norank_p__SAR324_cladeMarine_group_B	g__norank_f__norank_o__norank_c__norank_p__SAR324_cladeMarine_group_B	s__uncultured_proteobacterium_g__norank_f__norank_o__norank_c__norank_p__SAR324_cladeMarine_group_B	OTU1960	0.00344009	0.297642	0	0	0.00181248	0	0	0	0	0	0.016846	0	0	0	0	0	0	0
d__Bacteria	p__SAR324_cladeMarine_group_B	c__norank_p__SAR324_cladeMarine_group_B	o__norank_c__norank_p__SAR324_cladeMarine_group_B	f__norank_o__norank_c__norank_p__SAR324_cladeMarine_group_B	g__norank_f__norank_o__norank_c__norank_p__SAR324_cladeMarine_group_B	s__uncultured_proteobacterium_g__norank_f__norank_o__norank_c__norank_p__SAR324_cladeMarine_group_B	OTU1902	0.00344009	0.297642	0	0	0.00724992	0	0	0	0.00952048	0	0.016846	0	0	0	0	0	0	0
d__Bacteria	p__SAR324_cladeMarine_group_B	c__norank_p__SAR324_cladeMarine_group_B	o__norank_c__norank_p__SAR324_cladeMarine_group_B	f__norank_o__norank_c__norank_p__SAR324_cladeMarine_group_B	g__norank_f__norank_o__norank_c__norank_p__SAR324_cladeMarine_group_B	s__unclassified_g__norank_f__norank_o__norank_c__norank_p__SAR324_cladeMarine_group_B	OTU1061	0.00344009	0	0	0	0	0	0	0	0	0	0	0	0.0384633	0	0	0	0	0
d__Bacteria	p__Spirochaetota	c__Leptospirae	o__Leptospirales	f__Leptospiraceae	g__norank_f__Leptospiraceae	s__uncultured_Spirochaetales_bacterium_g__norank_f__Leptospiraceae	OTU3956	0.00344009	0	0	0	0	0.0097833	0	0	0	0	0.0189518	0	0.0678764	0	0.00226943	0	0	0
d__Bacteria	p__Spirochaetota	c__Leptospirae	o__Leptospirales	f__Leptospiraceae	g__norank_f__Leptospiraceae	s__uncultured_Spirochaetales_bacterium_g__norank_f__Leptospiraceae	OTU3333	0.00344009	0	0	0	0	0	0	0	0	0.369311	0	0	0	0	0	0	0	0
d__Bacteria	p__Spirochaetota	c__Leptospirae	o__Leptospirales	f__Leptospiraceae	g__norank_f__Leptospiraceae	s__uncultured_Spirochaetales_bacterium_g__norank_f__Leptospiraceae	OTU3379	0.00344009	0	0	0	0	0.0146749	0	0	0	0.285919	0.0105288	0	0	0	0.00226943	0	0	0
d__Bacteria	p__Sumerlaeota	c__Sumerlaeia	o__Sumerlaeales	f__Sumerlaeaceae	g__Sumerlaea	s__uncultured_delta_proteobacterium_g__Sumerlaea	OTU1466	0.00344009	0	0	0	0.0126874	0	0	0	0.00317349	0	0	0	0	0	0	0	0	0
d__Bacteria	p__Sumerlaeota	c__Sumerlaeia	o__Sumerlaeales	f__Sumerlaeaceae	g__Sumerlaea	s__unclassified_g__Sumerlaea	OTU1154	0.00344009	0	0	0	0	0	0	0	0	0	0	0	0	0	0	0	0	0
d__Bacteria	p__Sumerlaeota	c__Sumerlaeia	o__Sumerlaeales	f__Sumerlaeaceae	g__Sumerlaea	s__uncultured_delta_proteobacterium_g__Sumerlaea	OTU754	0.00344009	0	0	0	0.0289997	0	0.0687758	0	0	0	0.0042115	0	0.00678764	0	0	0	0	0
d__Bacteria	p__unclassified_k__norank_d__Bacteria	c__unclassified_k__norank_d__Bacteria	o__unclassified_k__norank_d__Bacteria	f__unclassified_k__norank_d__Bacteria	g__unclassified_k__norank_d__Bacteria	s__unclassified_k__norank_d__Bacteria	OTU3857	0.00344009	0	0	0	0.00181248	0	0	0	0.0222145	0	0	0	0.0203629	0	0	0	0	0
d__Bacteria	p__unclassified_k__norank_d__Bacteria	c__unclassified_k__norank_d__Bacteria	o__unclassified_k__norank_d__Bacteria	f__unclassified_k__norank_d__Bacteria	g__unclassified_k__norank_d__Bacteria	s__unclassified_k__norank_d__Bacteria	OTU2804	0.00344009	0	0.00561892	0	0.0779367	0.190774	0.0687758	0.123261	0.0539494	0.125089	0.0147403	0	0.0656138	0.153213	0.00226943	0	0	0
d__Bacteria	p__Verrucomicrobiota	c__Omnitrophia	o__Omnitrophales	f__norank_o__Omnitrophales	g__norank_f__norank_o__Omnitrophales	s__unclassified_g__norank_f__norank_o__Omnitrophales	OTU2575	0.00344009	0	0	0	0.0235622	0	0	0	0.104725	0	0	0	0	0	0	0	0	0
d__Bacteria	p__Verrucomicrobiota	c__Omnitrophia	o__Omnitrophales	f__norank_o__Omnitrophales	g__norank_f__norank_o__Omnitrophales	s__uncultured_deep-sea_bacterium_g__norank_f__norank	OTU3050	0.00344009	0	0	0	0.00181248	0	0	0	0.0285615	0	0	0	0	0	0	0	0	0
d__Bacteria	p__Verrucomicrobiota	c__Verrucomicrobiae	o__Opitutales	f__Puniceicoccaceae	g__Cerasicoccus	s__unclassified_g__Cerasicoccus	OTU3082	0.00344009	0	0.0112378	0	0.0199373	0	0.147377	0	0.145981	0	0.0210575	0	0	0	0	0	0.00904364	0
d__Bacteria	p__Verrucomicrobiota	c__Verrucomicrobiae	o__Verrucomicrobiales	f__DEV007	g__norank_f__DEV007	s__unclassified_g__norank_f__DEV007	OTU3648	0.00344009	0.0381592	0	0	0.0362496	0.0244582	0.0196502	0	0.012694	0	0.0526438	0	0	0	0	0	0	0
d__Bacteria	p__Verrucomicrobiota	c__Verrucomicrobiae	o__Pedosphaerales	f__Pedosphaeraceae	g__unclassified_f__Pedosphaeraceae	s__unclassified_f__Pedosphaeraceae	OTU3560	0.00344009	0	0	0	0.0199373	0	0	0	0.0222145	0	0.0105288	0	0.00452509	0	0	0	0	0
d__Bacteria	p__WS2	c__norank_p__WS2	o__norank_c__norank_p__WS2	f__norank_o__norank_c__norank_p__WS2	g__norank_f__norank_o__norank_c__norank_p__WS2	s__unclassified_g__norank_f__norank_o__norank_c__norank_p__WS2	OTU3959	0.00344009	0	0	0	0.00181248	0	0	0	0	0	0.025269	0	0.00678764	0	0.00680828	0	0	0
d__Bacteria	p__Zixibacteria	c__norank_p__Zixibacteria	o__norank_c__norank_p__Zixibacteria	f__norank_o__norank_c__norank_p__Zixibacteria	g__norank_f__norank_o__norank_c__norank_p__Zixibacteria	s__unclassified_g__norank_f__norank_o__norank_c__norank_p__Zixibacteria	OTU411	0.00344009	0	0	0	0.00181248	0	0	0	0.00952048	0	0	0	0	0	0	0	0	0
d__Bacteria	p__Zixibacteria	c__norank_p__Zixibacteria	o__norank_c__norank_p__Zixibacteria	f__norank_o__norank_c__norank_p__Zixibacteria	g__norank_f__norank_o__norank_c__norank_p__Zixibacteria	s__uncultured_deep-sea_bacterium_g__norank_f__norank_o__norank_c__norank_p__Zixibacteria	OTU838	0.00344009	0	0	0	0	0.0146749	0	0	0.647393	0	0	0	0	0	0	0	0	0
d__Bacteria	p__Zixibacteria	c__norank_p__Zixibacteria	o__norank_c__norank_p__Zixibacteria	f__norank_o__norank_c__norank_p__Zixibacteria	g__norank_f__norank_o__norank_c__norank_p__Zixibacteria	s__unclassified_g__norank_f__norank_o__norank_c__norank_p__Zixibacteria	OTU1453	0.00344009	0	0	0	0	0	0	0	0.00952048	0	0	0	0.00905018	0.0191516	0	0	0	0
d__Bacteria	p__Zixibacteria	c__norank_p__Zixibacteria	o__norank_c__norank_p__Zixibacteria	f__norank_o__norank_c__norank_p__Zixibacteria	g__norank_f__norank_o__norank_c__norank_p__Zixibacteria	s__uncultured_bacterium_g__norank_f__norank_o__norank_c__norank_p__Zixibacteria	OTU1351	0.00344009	0	0	0	0	0	0	0	0	0	0	0	0	0	0	0	0	0
d__Bacteria	p__Acidobacteriota	c__Blastocatellia	o__11-24	f__norank_o__11-24	g__norank_f__norank_o__11-24	s__metagenome_g__norank_f__norank_o__11-24	OTU3068	0	0	0	0	0	0	0	0	0.0952048	0	0	0	0	0	0	0	0	0
d__Bacteria	p__Acidobacteriota	c__Subgroup_21	o__norank_c__Subgroup_21	f__norank_o__norank_c__Subgroup_21	g__norank_f__norank_o__norank_c__Subgroup_21	s__uncultured_deep-sea_bacterium_g__norank_f__norank_o__norank_c__Subgroup_21	OTU1650	0	0	0	0	0.00543744	0	0	0	0	0	0	0	0	0	0.00226943	0	0	0
d__Bacteria	p__Acidobacteriota	c__Blastocatellia	o__Blastocatellales	f__Blastocatellaceae	g__unclassified_f__Blastocatellaceae	s__unclassified_f__Blastocatellaceae	OTU4317	0	0	0	0	0	0	0	0	0	0	0	0	0	0	0.0340414	0	0	0
d__Bacteria	p__Acidobacteriota	c__Vicinamibacteria	o__Subgroup_9	f__norank_o__Subgroup_9	g__norank_f__norank_o__Subgroup_9	s__uncultured_bacterium_g__norank_f__norank_o__Subgroup_9	OTU1006	0	0	0	0	0	0	0	0	0	0	0	0	0	0	0	0	0	0
d__Bacteria	p__Acidobacteriota	c__Blastocatellia	o__Blastocatellales	f__Blastocatellaceae	g__Aridibacter	s__uncultured_bacterium_g__Aridibacter	OTU4353	0	0	0	0	0	0.0586998	0	0	0	0	0	0	0	0	0.047658	0	0	0
d__Bacteria	p__Acidobacteriota	c__Vicinamibacteria	o__Subgroup_17	f__norank_o__Subgroup_17	g__norank_f__norank_o__Subgroup_17	s__uncultured_bacterium_g__norank_f__norank_o__Subgroup_17	OTU688	0	0	0	0	0	0	0	0	0	0	0	0	0	0	0	0	0	0
d__Bacteria	p__Acidobacteriota	c__Acidobacteriae	o__Subgroup_2	f__norank_o__Subgroup_2	g__norank_f__norank_o__Subgroup_2	s__unclassified_g__norank_f__norank_o__Subgroup_2	OTU793	0	0	0	0	0	0	0	0	0	0	0	0	0	0	0	0	0	0
d__Bacteria	p__Acidobacteriota	c__Vicinamibacteria	o__Vicinamibacterales	f__norank_o__Vicinamibacterales	g__norank_f__norank_o__Vicinamibacterales	s__unclassified_g__norank_f__norank_o__Vicinamibacterales	OTU1103	0	0	0	0	0	0	0	0	0	0	0	0	0	0	0	0	0	0
d__Bacteria	p__Acidobacteriota	c__Thermoanaerobaculia	o__Thermoanaerobaculales	f__Thermoanaerobaculaceae	g__Subgroup_10	s__unclassified_g__Subgroup_10	OTU4905	0	0	0	0	0	0	0	0	0	0	0	0	0	0	0.031772	0	0	0
d__Bacteria	p__Acidobacteriota	c__Acidobacteriae	o__PAUC26f	f__norank_o__PAUC26f	g__norank_f__norank_o__PAUC26f	s__uncultured_bacterium_g__norank_f__norank_o__PAUC26f	OTU510	0	0	0	0	0	0	0	0	0	0	0	0	0	0	0	0	0	0
d__Bacteria	p__Acidobacteriota	c__Vicinamibacteria	o__Vicinamibacterales	f__Vicinamibacteraceae	g__norank_f__Vicinamibacteraceae	s__unclassified_g__norank_f__Vicinamibacteraceae	OTU4668	0	0	0	0	0	0	0	0	0	0	0	0	0	0	0.0544662	0	0	0
d__Bacteria	p__Acidobacteriota	c__Subgroup_21	o__norank_c__Subgroup_21	f__norank_o__norank_c__Subgroup_21	g__norank_f__norank_o__norank_c__Subgroup_21	s__uncultured_deep-sea_bacterium_g__norank_f__norank_o__norank_c__Subgroup_21	OTU1674	0	0	0	0	0.0108749	0	0	0	0.00634699	0	0.00210575	0.126676	0	0	0	0	0	0
d__Bacteria	p__Acidobacteriota	c__Vicinamibacteria	o__Subgroup_9	f__norank_o__Subgroup_9	g__norank_f__norank_o__Subgroup_9	s__uncultured_bacterium_g__norank_f__norank_o__Subgroup_9	OTU897	0	0	0	0	0	0	0	0	0	0	0	0	0	0	0	0	0	0
d__Bacteria	p__Acidobacteriota	c__Vicinamibacteria	o__Vicinamibacterales	f__norank_o__Vicinamibacterales	g__norank_f__norank_o__Vicinamibacterales	s__unclassified_g__norank_f__norank_o__Vicinamibacterales	OTU545	0	0	0	0	0	0	0	0	0	0	0	0	0	0	0	0	0	0
d__Bacteria	p__Acidobacteriota	c__Thermoanaerobaculia	o__Thermoanaerobaculales	f__Thermoanaerobaculaceae	g__Subgroup_10	s__unclassified_g__Subgroup_10	OTU590	0	0	0	0	0	0	0	0	0	0	0	0	0	0	0	0	0	0
d__Bacteria	p__Acidobacteriota	c__Vicinamibacteria	o__Vicinamibacterales	f__norank_o__Vicinamibacterales	g__norank_f__norank_o__Vicinamibacterales	s__unclassified_g__norank_f__norank_o__Vicinamibacterales	OTU4441	0	0	0	0	0	0	0	0	0	0	0	0	0	0	0.0521968	0	0	0
d__Bacteria	p__Acidobacteriota	c__Acidobacteriae	o__PAUC26f	f__norank_o__PAUC26f	g__norank_f__norank_o__PAUC26f	s__uncultured_bacterium_g__norank_f__norank_o__PAUC26f	OTU570	0	0	0	0	0	0	0	0	0	0	0	0	0	0	0	0	0	0
d__Bacteria	p__Acidobacteriota	c__Subgroup_5	o__norank_c__Subgroup_5	f__norank_o__norank_c__Subgroup_5	g__norank_f__norank_o__norank_c__Subgroup_5	s__uncultured_deep-sea_bacterium_g__norank_f__norank_o__norank_c__Subgroup_5	OTU1208	0	0	0	0	0	0	0	0	0	0	0	0	0	0	0	0	0	0
d__Bacteria	p__Acidobacteriota	c__Subgroup_22	o__norank_c__Subgroup_22	f__norank_o__norank_c__Subgroup_22	g__norank_f__norank_o__norank_c__Subgroup_22	s__uncultured_bacterium_g__norank_f__norank_o__norank_c__Subgroup_22	OTU274	0	0	0	0	0	0	0	0	0	0	0	0	0	0	0	0	0	0
d__Bacteria	p__Acidobacteriota	c__Vicinamibacteria	o__Vicinamibacterales	f__norank_o__Vicinamibacterales	g__norank_f__norank_o__Vicinamibacterales	s__unclassified_g__norank_f__norank_o__Vicinamibacterales	OTU3405	0	0	0	0	0	0	0	0	0	0.0595664	0	0	0	0	0	0	0	0
d__Bacteria	p__Acidobacteriota	c__Subgroup_18	o__norank_c__Subgroup_18	f__norank_o__norank_c__Subgroup_18	g__norank_f__norank_o__norank_c__Subgroup_18	s__unclassified_g__norank_f__norank_o__norank_c__Subgroup_18	OTU3036	0	0	0	0	0	0	0	0.0880437	0	0	0	0	0	0	0	0	0	0
d__Bacteria	p__Acidobacteriota	c__Thermoanaerobaculia	o__Thermoanaerobaculales	f__Thermoanaerobaculaceae	g__Subgroup_10	s__unclassified_g__Subgroup_10	OTU313	0	0	0	0	0	0	0	0	0	0	0	0	0	0	0	0	0	0
d__Bacteria	p__Acidobacteriota	c__Subgroup_21	o__norank_c__Subgroup_21	f__norank_o__norank_c__Subgroup_21	g__norank_f__norank_o__norank_c__Subgroup_21	s__uncultured_deep-sea_bacterium_g__norank_f__norank_o__norank_c__Subgroup_21	OTU934	0	0	0	0	0	0	0	0	0	0	0.0147403	0	0	0	0	0	0	0
d__Bacteria	p__Acidobacteriota	c__Vicinamibacteria	o__Vicinamibacterales	f__norank_o__Vicinamibacterales	g__norank_f__norank_o__Vicinamibacterales	s__unclassified_g__norank_f__norank_o__Vicinamibacterales	OTU5370	0	0	0	0	0	0	0	0	0	0	0	0	0	0	0	0	0.0135655	0
d__Bacteria	p__Acidobacteriota	c__Thermoanaerobaculia	o__Thermoanaerobaculales	f__Thermoanaerobaculaceae	g__Subgroup_10	s__unclassified_g__Subgroup_10	OTU4711	0	0	0	0	0	0	0	0	0	0	0	0	0	0	0.0385802	0	0	0
d__Bacteria	p__Acidobacteriota	c__Vicinamibacteria	o__Subgroup_9	f__norank_o__Subgroup_9	g__norank_f__norank_o__Subgroup_9	s__uncultured_bacterium_g__norank_f__norank_o__Subgroup_9	OTU1185	0	0	0	0	0	0	0	0	0	0	0	0	0	0	0	0	0	0
d__Bacteria	p__Acidobacteriota	c__Subgroup_26	o__norank_c__Subgroup_26	f__norank_o__norank_c__Subgroup_26	g__norank_f__norank_o__norank_c__Subgroup_26	s__uncultured_bacterium_g__norank_f__norank_o__norank_c__Subgroup_26	OTU583	0	0	0	0	0	0	0	0	0	0	0	0	0	0	0	0	0	0
d__Bacteria	p__Acidobacteriota	c__Vicinamibacteria	o__Vicinamibacterales	f__Vicinamibacteraceae	g__norank_f__Vicinamibacteraceae	s__unclassified_g__norank_f__Vicinamibacteraceae	OTU5736	0	0	0	0	0	0	0	0	0	0	0	0	0	0	0.00453885	0	0	0.0636911
d__Bacteria	p__Acidobacteriota	c__Blastocatellia	o__Blastocatellales	f__Blastocatellaceae	g__norank_f__Blastocatellaceae	s__uncultured_bacterium_g__norank_f__Blastocatellaceae	OTU2964	0	0	0	0	0	0	0	0.334566	0	0	0	0	0	0	0	0	0	0
d__Bacteria	p__Acidobacteriota	c__Thermoanaerobaculia	o__Thermoanaerobaculales	f__Thermoanaerobaculaceae	g__Subgroup_10	s__unclassified_g__Subgroup_10	OTU1565	0	0	0	0	0	0	0	0	0	0	0	0	0	0	0	0	0	0
d__Bacteria	p__Acidobacteriota	c__Vicinamibacteria	o__Vicinamibacterales	f__norank_o__Vicinamibacterales	g__norank_f__norank_o__Vicinamibacterales	s__Acidobacteria_bacterium_WX27	OTU2734	0	0	0	0	0	0.107616	0	0	0	0	0	0	0	0	0	0	0	0
d__Bacteria	p__Acidobacteriota	c__Vicinamibacteria	o__Subgroup_17	f__norank_o__Subgroup_17	g__norank_f__norank_o__Subgroup_17	s__uncultured_bacterium_g__norank_f__norank_o__Subgroup_17	OTU125	0	0	0	0	0	0	0	0	0	0	0	0	0	0	0	0	0	0
d__Bacteria	p__Acidobacteriota	c__Vicinamibacteria	o__Subgroup_9	f__norank_o__Subgroup_9	g__norank_f__norank_o__Subgroup_9	s__uncultured_bacterium_g__norank_f__norank_o__Subgroup_9	OTU879	0	0	0	0	0	0	0	0	0	0	0	0	0	0	0	0	0	0
d__Bacteria	p__Acidobacteriota	c__Vicinamibacteria	o__Vicinamibacterales	f__norank_o__Vicinamibacterales	g__norank_f__norank_o__Vicinamibacterales	s__unclassified_g__norank_f__norank_o__Vicinamibacterales	OTU4741	0	0	0	0	0	0	0	0	0	0	0	0	0	0	0.0544662	0	0	0
d__Bacteria	p__Acidobacteriota	c__Subgroup_22	o__norank_c__Subgroup_22	f__norank_o__norank_c__Subgroup_22	g__norank_f__norank_o__norank_c__Subgroup_22	s__uncultured_bacterium_g__norank_f__norank_o__norank_c__Subgroup_22	OTU299	0	0	0	0	0	0	0	0	0	0	0	0	0	0	0	0	0	0
d__Bacteria	p__Acidobacteriota	c__Thermoanaerobaculia	o__Thermoanaerobaculales	f__Thermoanaerobaculaceae	g__Subgroup_10	s__Acidobacteria_bacterium_WY11	OTU4752	0	0	0	0	0	0	0	0	0	0	0	0	0	0	0.0363108	0	0	0
d__Bacteria	p__Acidobacteriota	c__Vicinamibacteria	o__Vicinamibacterales	f__norank_o__Vicinamibacterales	g__norank_f__norank_o__Vicinamibacterales	s__uncultured_Acidobacterium_sp._g__norank_f__norank_o__Vicinamibacterales	OTU342	0	0	0	0	0	0	0	0	0	0	0	0	0	0	0	0	0	0
d__Bacteria	p__Acidobacteriota	c__Subgroup_22	o__norank_c__Subgroup_22	f__norank_o__norank_c__Subgroup_22	g__norank_f__norank_o__norank_c__Subgroup_22	s__unclassified_g__norank_f__norank_o__norank_c__Subgroup_22	OTU149	0	0	0	0	0	0	0	0	0	0	0	0	0	0	0	0	0	0
d__Bacteria	p__Acidobacteriota	c__Vicinamibacteria	o__Vicinamibacterales	f__norank_o__Vicinamibacterales	g__norank_f__norank_o__Vicinamibacterales	s__unclassified_g__norank_f__norank_o__Vicinamibacterales	OTU2983	0	0	0	0	0	0	0	0.369783	0	0	0	0	0	0	0	0	0	0
d__Bacteria	p__Acidobacteriota	c__Blastocatellia	o__11-24	f__norank_o__11-24	g__norank_f__norank_o__11-24	s__metagenome_g__norank_f__norank_o__11-24	OTU3127	0	0	0	0	0	0	0	0	0.0476024	0	0	0	0	0	0	0	0	0
d__Bacteria	p__Acidobacteriota	c__Thermoanaerobaculia	o__Thermoanaerobaculales	f__Thermoanaerobaculaceae	g__Subgroup_10	s__unclassified_g__Subgroup_10	OTU965	0	0	0	0	0	0	0	0	0	0	0	0	0	0	0	0	0	0
d__Bacteria	p__Acidobacteriota	c__Vicinamibacteria	o__Vicinamibacterales	f__norank_o__Vicinamibacterales	g__norank_f__norank_o__Vicinamibacterales	s__uncultured_Acidobacterium_sp._g__norank_f__norank_o__Vicinamibacterales	OTU1243	0	0	0	0	0	0	0	0	0	0	0	0	0	0	0	0	0	0
d__Bacteria	p__Acidobacteriota	c__Subgroup_22	o__norank_c__Subgroup_22	f__norank_o__norank_c__Subgroup_22	g__norank_f__norank_o__norank_c__Subgroup_22	s__uncultured_sediment_bacterium_g__norank_f__norank_o__norank_c__Subgroup_22	OTU882	0	0	0	0	0	0	0	0	0	0	0	0	0	0	0	0	0	0
d__Bacteria	p__Acidobacteriota	c__Acidobacteriae	o__Subgroup_2	f__norank_o__Subgroup_2	g__norank_f__norank_o__Subgroup_2	s__unclassified_g__norank_f__norank_o__Subgroup_2	OTU901	0	0	0	0	0	0	0	0	0	0	0	0	0	0	0	0	0	0
d__Bacteria	p__Acidobacteriota	c__Acidobacteriae	o__PAUC26f	f__norank_o__PAUC26f	g__norank_f__norank_o__PAUC26f	s__uncultured_Acidobacteria_bacterium_g__norank_f__norank_o__PAUC26f	OTU1123	0	0	0	0	0	0	0	0	0	0	0	0	0	0	0	0	0	0
d__Bacteria	p__Acidobacteriota	c__Acidobacteriae	o__Subgroup_15	f__norank_o__Subgroup_15	g__norank_f__norank_o__Subgroup_15	s__unclassified_g__norank_f__norank_o__Subgroup_15	OTU1138	0	0	0	0	0	0	0	0	0	0	0	0	0	0	0	0	0	0
d__Bacteria	p__Acidobacteriota	c__Vicinamibacteria	o__Subgroup_9	f__norank_o__Subgroup_9	g__norank_f__norank_o__Subgroup_9	s__uncultured_bacterium_g__norank_f__norank_o__Subgroup_9	OTU764	0	0	0	0	0	0	0	0	0	0	0	0	0	0	0	0	0	0
d__Bacteria	p__Acidobacteriota	c__Subgroup_21	o__norank_c__Subgroup_21	f__norank_o__norank_c__Subgroup_21	g__norank_f__norank_o__norank_c__Subgroup_21	s__uncultured_deep-sea_bacterium_g__norank_f__norank_o__norank_c__Subgroup_21	OTU1393	0	0	0	0	0	0	0	0	0	0	0	0	0	0	0.0249637	0	0	0
d__Bacteria	p__Acidobacteriota	c__Subgroup_21	o__norank_c__Subgroup_21	f__norank_o__norank_c__Subgroup_21	g__norank_f__norank_o__norank_c__Subgroup_21	s__uncultured_deep-sea_bacterium_g__norank_f__norank_o__norank_c__Subgroup_21	OTU1399	0	0	0	0	0	0	0	0	0	0	0	0	0	0	0.00226943	0	0	0
d__Bacteria	p__Acidobacteriota	c__Vicinamibacteria	o__Vicinamibacterales	f__norank_o__Vicinamibacterales	g__norank_f__norank_o__Vicinamibacterales	s__uncultured_prokaryote_g__norank_f__norank_o__Vicinamibacterales	OTU3008	0	0	0	0	0	0	0	0.264131	0	0	0	0	0	0	0	0	0	0
d__Bacteria	p__Acidobacteriota	c__Vicinamibacteria	o__Vicinamibacterales	f__Vicinamibacteraceae	g__norank_f__Vicinamibacteraceae	s__unclassified_g__norank_f__Vicinamibacteraceae	OTU2795	0	0	0	0	0	0.0146749	0	0	0	0	0	0	0	0	0	0	0	0
d__Bacteria	p__Acidobacteriota	c__Vicinamibacteria	o__Subgroup_9	f__norank_o__Subgroup_9	g__norank_f__norank_o__Subgroup_9	s__uncultured_bacterium_g__norank_f__norank_o__Subgroup_9	OTU1317	0	0	0	0	0	0	0	0	0	0	0	0	0	0	0	0	0	0
d__Bacteria	p__Acidobacteriota	c__Subgroup_22	o__norank_c__Subgroup_22	f__norank_o__norank_c__Subgroup_22	g__norank_f__norank_o__norank_c__Subgroup_22	s__unclassified_g__norank_f__norank_o__norank_c__Subgroup_22	OTU1558	0	0	0	0	0	0	0	0	0	0	0	0	0	0	0	0	0	0
d__Bacteria	p__Acidobacteriota	c__Vicinamibacteria	o__Vicinamibacterales	f__norank_o__Vicinamibacterales	g__norank_f__norank_o__Vicinamibacterales	s__unclassified_g__norank_f__norank_o__Vicinamibacterales	OTU1968	0	0.465542	0	0	0	0	0	0	0	0	0	0	0	0	0	0	0	0
d__Bacteria	p__Acidobacteriota	c__Subgroup_26	o__norank_c__Subgroup_26	f__norank_o__norank_c__Subgroup_26	g__norank_f__norank_o__norank_c__Subgroup_26	s__unclassified_g__norank_f__norank_o__norank_c__Subgroup_26	OTU1559	0	0	0	0	0	0.122291	0	0	0	0	0	0.00275383	0	0.00957579	0	0.302951	0	0
d__Bacteria	p__Acidobacteriota	c__Vicinamibacteria	o__Subgroup_17	f__norank_o__Subgroup_17	g__norank_f__norank_o__Subgroup_17	s__uncultured_Acidobacteria_bacterium_g__norank_f__norank_o__Subgroup_17	OTU2879	0	0	0	0	0	0	0	0.316957	0	0	0	0	0	0	0	0	0	0
d__Bacteria	p__Acidobacteriota	c__Subgroup_22	o__norank_c__Subgroup_22	f__norank_o__norank_c__Subgroup_22	g__norank_f__norank_o__norank_c__Subgroup_22	s__uncultured_Acidobacterium_sp._g__norank_f__norank_o__norank_c__Subgroup_22	OTU512	0	0	0	0	0	0	0	0	0	0	0	0	0	0	0	0	0	0
d__Bacteria	p__Acidobacteriota	c__Thermoanaerobaculia	o__Thermoanaerobaculales	f__Thermoanaerobaculaceae	g__Subgroup_10	s__Acidobacteria_bacterium_WY11	OTU4645	0	0	0	0	0	0	0	0	0	0	0	0	0	0	0.0385802	0	0	0
d__Bacteria	p__Acidobacteriota	c__Blastocatellia	o__Blastocatellales	f__Blastocatellaceae	g__Blastocatella	s__metagenome_g__Blastocatella	OTU4966	0	0	0	0	0	0	0	0	0	0	0	0	0	0	0.0113471	0	0	0
d__Bacteria	p__Acidobacteriota	c__Subgroup_22	o__norank_c__Subgroup_22	f__norank_o__norank_c__Subgroup_22	g__norank_f__norank_o__norank_c__Subgroup_22	s__unclassified_g__norank_f__norank_o__norank_c__Subgroup_22	OTU1126	0	0	0	0	0	0	0	0	0	0	0	0	0	0	0	0	0	0
d__Bacteria	p__Acidobacteriota	c__Subgroup_22	o__norank_c__Subgroup_22	f__norank_o__norank_c__Subgroup_22	g__norank_f__norank_o__norank_c__Subgroup_22	s__unclassified_g__norank_f__norank_o__norank_c__Subgroup_22	OTU914	0	0	0	0	0	0	0	0	0	0	0	0	0	0	0	0	0	0
d__Bacteria	p__Acidobacteriota	c__Blastocatellia	o__Blastocatellales	f__Blastocatellaceae	g__Blastocatella	s__unclassified_g__Blastocatella	OTU759	0	0	0	0	0	0	0	0	0	0	0	0	0	0	0	0	0	0
d__Bacteria	p__Acidobacteriota	c__Acidobacteriae	o__Subgroup_13	f__norank_o__Subgroup_13	g__norank_f__norank_o__Subgroup_13	s__uncultured_Acidobacteria_bacterium_g__norank_f__norank_o__Subgroup_13	OTU1251	0	0	0	0	0	0	0	0	0	0	0	0	0	0	0	0	0	0
d__Bacteria	p__Acidobacteriota	c__Subgroup_5	o__norank_c__Subgroup_5	f__norank_o__norank_c__Subgroup_5	g__norank_f__norank_o__norank_c__Subgroup_5	s__uncultured_deep-sea_bacterium_g__norank_f__norank_o__norank_c__Subgroup_5	OTU1362	0	0	0	0	0	0	0	0	0	0	0	0	0	0	0	0	0	0
d__Bacteria	p__Acidobacteriota	c__Vicinamibacteria	o__Subgroup_9	f__norank_o__Subgroup_9	g__norank_f__norank_o__Subgroup_9	s__uncultured_bacterium_g__norank_f__norank_o__Subgroup_9	OTU1377	0	0	0	0	0	0	0	0	0	0	0	0	0	0	0	0	0	0
d__Bacteria	p__Acidobacteriota	c__Vicinamibacteria	o__Vicinamibacterales	f__norank_o__Vicinamibacterales	g__norank_f__norank_o__Vicinamibacterales	s__uncultured_Acidobacterium_sp._g__norank_f__norank_o__Vicinamibacterales	OTU203	0	0	0	0	0	0	0	0	0	0	0	0	0	0	0	0	0	0
d__Bacteria	p__Acidobacteriota	c__Subgroup_22	o__norank_c__Subgroup_22	f__norank_o__norank_c__Subgroup_22	g__norank_f__norank_o__norank_c__Subgroup_22	s__uncultured_Acidobacteriaceae_bacterium_g__norank_f__norank_o__norank	OTU959	0	0	0	0	0	0	0	0	0	0	0	0	0	0	0	0	0	0
d__Bacteria	p__Acidobacteriota	c__Acidobacteriae	o__Solibacterales	f__Solibacteraceae	g__Candidatus_Solibacter	s__unclassified_g__Candidatus_Solibacter	OTU2998	0	0	0	0	0	0	0	0.176087	0	0	0	0	0	0	0	0	0	0
d__Bacteria	p__Acidobacteriota	c__Subgroup_18	o__norank_c__Subgroup_18	f__norank_o__norank_c__Subgroup_18	g__norank_f__norank_o__norank_c__Subgroup_18	s__unclassified_g__norank_f__norank_o__norank_c__Subgroup_18	OTU3032	0	0	0	0	0	0	0	0.123261	0	0	0	0	0	0	0	0	0	0
d__Bacteria	p__Acidobacteriota	c__Vicinamibacteria	o__Vicinamibacterales	f__Vicinamibacteraceae	g__norank_f__Vicinamibacteraceae	s__unclassified_g__norank_f__Vicinamibacteraceae	OTU4194	0	0	0	0	0	0	0	0	0	0	0	0	0	0.277698	0	0	0	0
d__Bacteria	p__Acidobacteriota	c__Subgroup_22	o__norank_c__Subgroup_22	f__norank_o__norank_c__Subgroup_22	g__norank_f__norank_o__norank_c__Subgroup_22	s__uncultured_bacterium_g__norank_f__norank_o__norank_c__Subgroup_22	OTU808	0	0	0	0	0	0	0	0	0	0	0	0	0	0	0	0	0	0
d__Bacteria	p__Acidobacteriota	c__Subgroup_22	o__norank_c__Subgroup_22	f__norank_o__norank_c__Subgroup_22	g__norank_f__norank_o__norank_c__Subgroup_22	s__unclassified_g__norank_f__norank_o__norank_c__Subgroup_22	OTU361	0	0	0	0	0	0	0	0	0	0	0	0	0	0	0	0	0	0
d__Bacteria	p__Acidobacteriota	c__Subgroup_22	o__norank_c__Subgroup_22	f__norank_o__norank_c__Subgroup_22	g__norank_f__norank_o__norank_c__Subgroup_22	s__uncultured_bacterium_g__norank_f__norank_o__norank_c__Subgroup_22	OTU40	0	0	0	0	0	0	0	0	0	0	0	0	0	0	0	0	0	0
d__Bacteria	p__Acidobacteriota	c__Subgroup_22	o__norank_c__Subgroup_22	f__norank_o__norank_c__Subgroup_22	g__norank_f__norank_o__norank_c__Subgroup_22	s__uncultured_deep-sea_bacterium_g__norank_f__norank_o__norank_c__Subgroup_22	OTU870	0	0	0	0	0	0	0	0	0	0	0	0	0	0	0	0	0	0
d__Bacteria	p__Acidobacteriota	c__Subgroup_22	o__norank_c__Subgroup_22	f__norank_o__norank_c__Subgroup_22	g__norank_f__norank_o__norank_c__Subgroup_22	s__uncultured_Acidobacteriaceae_bacterium_g__norank_f__norank_o__norank	OTU267	0	0	0	0	0	0	0	0	0	0	0	0	0	0	0	0	0	0
d__Bacteria	p__Acidobacteriota	c__Acidobacteriae	o__Subgroup_15	f__norank_o__Subgroup_15	g__norank_f__norank_o__Subgroup_15	s__uncultured_Acidobacteria_bacterium_g__norank_f__norank_o__Subgroup_15	OTU1125	0	0	0	0	0	0	0	0	0	0	0	0	0	0	0	0	0	0
d__Bacteria	p__Acidobacteriota	c__Vicinamibacteria	o__Subgroup_9	f__norank_o__Subgroup_9	g__norank_f__norank_o__Subgroup_9	s__uncultured_bacterium_g__norank_f__norank_o__Subgroup_9	OTU1404	0	0	0	0	0	0	0	0	0	0	0	0	0	0	0	0	0	0
d__Bacteria	p__Acidobacteriota	c__Vicinamibacteria	o__Vicinamibacterales	f__norank_o__Vicinamibacterales	g__norank_f__norank_o__Vicinamibacterales	s__unclassified_g__norank_f__norank_o__Vicinamibacterales	OTU4576	0	0	0	0	0	0	0	0	0	0	0.0400093	0	0	0	0.0453885	0	0	0
d__Bacteria	p__Acidobacteriota	c__AT-s3-28	o__norank_c__AT-s3-28	f__norank_o__norank_c__AT-s3-28	g__norank_f__norank_o__norank_c__AT-s3-28	s__uncultured_bacterium_g__norank_f__norank_o__norank_c__AT-s3-28	OTU790	0	0	0	0	0	0	0	0	0	0	0	0	0	0	0	0	0	0
d__Bacteria	p__Acidobacteriota	c__Acidobacteriae	o__unclassified_c__Acidobacteriae	f__unclassified_c__Acidobacteriae	g__unclassified_c__Acidobacteriae	s__unclassified_c__Acidobacteriae	OTU4936	0	0	0	0	0	0	0	0	0	0	0	0	0	0	0.00453885	0	0	0
d__Bacteria	p__Acidobacteriota	c__Acidobacteriae	o__Solibacterales	f__Solibacteraceae	g__Candidatus_Solibacter	s__unclassified_g__Candidatus_Solibacter	OTU4424	0	0	0	0	0	0	0	0	0	0	0	0	0	0	0.015886	0	0	0
d__Bacteria	p__Acidobacteriota	c__Vicinamibacteria	o__Subgroup_9	f__norank_o__Subgroup_9	g__norank_f__norank_o__Subgroup_9	s__uncultured_bacterium_g__norank_f__norank_o__Subgroup_9	OTU1646	0	0	0	0	0	0	0	0	0	0	0	0	0	0	0	0	0	0
d__Bacteria	p__Acidobacteriota	c__Acidobacteriae	o__Subgroup_13	f__norank_o__Subgroup_13	g__norank_f__norank_o__Subgroup_13	s__uncultured_bacterium_g__norank_f__norank_o__Subgroup_13	OTU3026	0	0	0	0	0	0	0	0.0704349	0	0	0	0	0	0	0	0	0	0
d__Bacteria	p__Acidobacteriota	c__Vicinamibacteria	o__Vicinamibacterales	f__Vicinamibacteraceae	g__norank_f__Vicinamibacteraceae	s__unclassified_g__norank_f__Vicinamibacteraceae	OTU4152	0	0	0	0	0	0	0	0	0	0	0	0	0	0.201092	0	0	0	0
d__Bacteria	p__Acidobacteriota	c__Subgroup_26	o__norank_c__Subgroup_26	f__norank_o__norank_c__Subgroup_26	g__norank_f__norank_o__norank_c__Subgroup_26	s__unclassified_g__norank_f__norank_o__norank_c__Subgroup_26	OTU3732	0	0.0915821	0	0.0242836	0	0.425574	0	0.0176087	0	0	0.0715955	2.25814	0.0158378	0.0766063	0	0.125359	0	0
d__Bacteria	p__Acidobacteriota	c__Blastocatellia	o__Pyrinomonadales	f__Pyrinomonadaceae	g__RB41	s__uncultured_soil_bacterium_g__RB41	OTU5246	0	0	0	0	0	0	0	0	0	0	0	0	0	0	0	0	0.0406964	0
d__Bacteria	p__Acidobacteriota	c__Subgroup_22	o__norank_c__Subgroup_22	f__norank_o__norank_c__Subgroup_22	g__norank_f__norank_o__norank_c__Subgroup_22	s__unclassified_g__norank_f__norank_o__norank_c__Subgroup_22	OTU448	0	0	0	0	0	0	0	0	0	0	0	0	0	0	0	0	0	0
d__Bacteria	p__Acidobacteriota	c__Thermoanaerobaculia	o__Thermoanaerobaculales	f__Thermoanaerobaculaceae	g__Subgroup_10	s__uncultured_bacterium_g__Subgroup_10	OTU933	0	0	0	0	0	0	0	0	0	0	0	0	0	0	0	0	0	0
d__Bacteria	p__Acidobacteriota	c__Subgroup_22	o__norank_c__Subgroup_22	f__norank_o__norank_c__Subgroup_22	g__norank_f__norank_o__norank_c__Subgroup_22	s__uncultured_sediment_bacterium_g__norank_f__norank_o__norank_c__Subgroup_22	OTU1192	0	0	0	0	0	0	0	0	0	0	0	0	0	0	0	0	0	0
d__Bacteria	p__Acidobacteriota	c__Subgroup_22	o__norank_c__Subgroup_22	f__norank_o__norank_c__Subgroup_22	g__norank_f__norank_o__norank_c__Subgroup_22	s__uncultured_deep-sea_bacterium_g__norank_f__norank_o__norank_c__Subgroup_22	OTU837	0	0	0	0	0	0	0	0	0	0	0	0	0	0	0	0	0	0
d__Bacteria	p__Acidobacteriota	c__Blastocatellia	o__Blastocatellales	f__Blastocatellaceae	g__OLB17	s__unclassified_g__OLB17	OTU3168	0	0	0	0	0	0	0	0	0.00952048	0	0	0	0.00905018	0	0.0113471	0	0	0
d__Bacteria	p__Acidobacteriota	c__Subgroup_22	o__norank_c__Subgroup_22	f__norank_o__norank_c__Subgroup_22	g__norank_f__norank_o__norank_c__Subgroup_22	s__unclassified_g__norank_f__norank_o__norank_c__Subgroup_22	OTU5043	0	0	0	0	0	0	0	0	0	0	0	0	0	0	0.0181554	0	0	0
d__Bacteria	p__Acidobacteriota	c__Thermoanaerobaculia	o__Thermoanaerobaculales	f__Thermoanaerobaculaceae	g__Subgroup_10	s__unclassified_g__Subgroup_10	OTU1527	0	0	0	0	0	0	0	0	0	0	0	0	0	0	0	0	0	0
d__Bacteria	p__Acidobacteriota	c__Vicinamibacteria	o__Vicinamibacterales	f__Vicinamibacteraceae	g__norank_f__Vicinamibacteraceae	s__unclassified_g__norank_f__Vicinamibacteraceae	OTU1470	0	0	0	0	0	0	0	0	0	0	0	0	0	0	0	0	0	0
d__Bacteria	p__Acidobacteriota	c__Acidobacteriae	o__Subgroup_2	f__norank_o__Subgroup_2	g__norank_f__norank_o__Subgroup_2	s__unclassified_g__norank_f__norank_o__Subgroup_2	OTU1645	0	0	0	0	0	0	0	0	0	0	0	0	0	0	0	0	0	0
d__Bacteria	p__Acidobacteriota	c__Thermoanaerobaculia	o__Thermoanaerobaculales	f__Thermoanaerobaculaceae	g__Subgroup_10	s__unclassified_g__Subgroup_10	OTU2087	0	0.312905	0	0	0	0	0	0	0	0	0	0	0	0	0	0	0	0
d__Bacteria	p__Acidobacteriota	c__Vicinamibacteria	o__Vicinamibacterales	f__unclassified_o__Vicinamibacterales	g__unclassified_o__Vicinamibacterales	s__unclassified_o__Vicinamibacterales	OTU3172	0	0	0	0	0	0	0	0	0.0222145	0	0	0	0	0	0	0	0	0
d__Bacteria	p__Acidobacteriota	c__Thermoanaerobaculia	o__Thermoanaerobaculales	f__Thermoanaerobaculaceae	g__Subgroup_10	s__unclassified_g__Subgroup_10	OTU156	0	0	0	0	0	0	0	0	0	0	0	0	0	0	0	0	0	0
d__Bacteria	p__Acidobacteriota	c__Subgroup_21	o__norank_c__Subgroup_21	f__norank_o__norank_c__Subgroup_21	g__norank_f__norank_o__norank_c__Subgroup_21	s__uncultured_deep-sea_bacterium_g__norank_f__norank_o__norank_c__Subgroup_21	OTU80	0	0	0	0	0.0144998	0	0	0	0.019041	0	0	0.143199	0	0	0	0	0	0
d__Bacteria	p__Acidobacteriota	c__Vicinamibacteria	o__Vicinamibacterales	f__norank_o__Vicinamibacterales	g__norank_f__norank_o__Vicinamibacterales	s__unclassified_g__norank_f__norank_o__Vicinamibacterales	OTU1111	0	0	0	0	0	0	0	0	0	0	0	0	0	0	0	0	0	0
d__Bacteria	p__Acidobacteriota	c__Subgroup_21	o__norank_c__Subgroup_21	f__norank_o__norank_c__Subgroup_21	g__norank_f__norank_o__norank_c__Subgroup_21	s__uncultured_deep-sea_bacterium_g__norank_f__norank_o__norank_c__Subgroup_21	OTU1476	0	0	0	0	0	0	0	0	0	0	0	0.0082615	0	0	0	0	0	0
d__Bacteria	p__Acidobacteriota	c__Blastocatellia	o__Pyrinomonadales	f__Pyrinomonadaceae	g__RB41	s__unclassified_g__RB41	OTU4431	0	0	0	0	0	0	0	0	0	0	0	0	0	0	0.0295025	0	0	0
d__Bacteria	p__Acidobacteriota	c__Vicinamibacteria	o__Vicinamibacterales	f__Vicinamibacteraceae	g__norank_f__Vicinamibacteraceae	s__unclassified_g__norank_f__Vicinamibacteraceae	OTU4405	0	0	0	0	0	0	0	0	0	0	0	0	0	0	0.0499274	0	0	0
d__Bacteria	p__Acidobacteriota	c__Vicinamibacteria	o__Subgroup_9	f__norank_o__Subgroup_9	g__norank_f__norank_o__Subgroup_9	s__uncultured_bacterium_g__norank_f__norank_o__Subgroup_9	OTU378	0	0	0	0	0	0	0	0	0	0	0	0	0	0	0	0	0	0
d__Bacteria	p__Acidobacteriota	c__Thermoanaerobaculia	o__Thermoanaerobaculales	f__Thermoanaerobaculaceae	g__Subgroup_10	s__uncultured_delta_proteobacterium_g__Subgroup_10	OTU265	0	0	0	0	0	0	0	0	0	0	0	0	0	0	0	0	0	0
d__Bacteria	p__Acidobacteriota	c__Thermoanaerobaculia	o__Thermoanaerobaculales	f__Thermoanaerobaculaceae	g__Subgroup_10	s__unclassified_g__Subgroup_10	OTU4176	0	0	0	0	0	0	0	0	0	0	0	0	0	0.18194	0	0	0	0
d__Bacteria	p__Acidobacteriota	c__Vicinamibacteria	o__Vicinamibacterales	f__norank_o__Vicinamibacterales	g__norank_f__norank_o__Vicinamibacterales	s__uncultured_deep-sea_bacterium_g__norank_f__norank_o__Vicinamibacterales	OTU1457	0	0	0	0.0121418	0.00181248	0.0146749	0	0	0.0285615	0.0714796	0	0.118415	0	0.00957579	0	0	0	0
d__Bacteria	p__Acidobacteriota	c__Subgroup_22	o__norank_c__Subgroup_22	f__norank_o__norank_c__Subgroup_22	g__norank_f__norank_o__norank_c__Subgroup_22	s__uncultured_bacterium_g__norank_f__norank_o__norank_c__Subgroup_22	OTU1263	0	0	0	0	0	0	0	0	0	0	0	0	0	0	0	0	0	0
d__Bacteria	p__Acidobacteriota	c__Subgroup_5	o__norank_c__Subgroup_5	f__norank_o__norank_c__Subgroup_5	g__norank_f__norank_o__norank_c__Subgroup_5	s__uncultured_deep-sea_bacterium_g__norank_f__norank_o__norank_c__Subgroup_5	OTU1217	0	0	0	0	0	0	0	0	0	0	0	0	0	0	0	0	0	0
d__Bacteria	p__Acidobacteriota	c__Acidobacteriae	o__PAUC26f	f__norank_o__PAUC26f	g__norank_f__norank_o__PAUC26f	s__uncultured_Acidobacteria_bacterium_g__norank_f__norank_o__PAUC26f	OTU1509	0	0	0	0	0	0	0	0	0	0	0	0	0	0	0	0	0	0
d__Bacteria	p__Acidobacteriota	c__Acidobacteriae	o__Subgroup_2	f__norank_o__Subgroup_2	g__norank_f__norank_o__Subgroup_2	s__unclassified_g__norank_f__norank_o__Subgroup_2	OTU854	0	0	0	0	0	0	0	0	0	0	0	0	0	0	0	0	0	0
d__Bacteria	p__Acidobacteriota	c__Blastocatellia	o__Blastocatellales	f__Blastocatellaceae	g__Blastocatella	s__unclassified_g__Blastocatella	OTU783	0	0	0	0	0	0	0	0	0	0	0	0	0	0	0	0	0	0
d__Bacteria	p__Acidobacteriota	c__Holophagae	o__Subgroup_7	f__norank_o__Subgroup_7	g__norank_f__norank_o__Subgroup_7	s__unclassified_g__norank_f__norank_o__Subgroup_7	OTU4593	0	0	0	0	0	0	0	0	0	0	0	0	0	0	0.0499274	0	0	0
d__Bacteria	p__Acidobacteriota	c__Subgroup_26	o__norank_c__Subgroup_26	f__norank_o__norank_c__Subgroup_26	g__norank_f__norank_o__norank_c__Subgroup_26	s__uncultured_bacterium_g__norank_f__norank_o__norank_c__Subgroup_26	OTU598	0	0	0	0	0	0	0	0	0	0	0	0	0	0	0	0	0	0
d__Bacteria	p__Acidobacteriota	c__Vicinamibacteria	o__Subgroup_9	f__norank_o__Subgroup_9	g__norank_f__norank_o__Subgroup_9	s__uncultured_bacterium_g__norank_f__norank_o__Subgroup_9	OTU1228	0	0	0	0	0	0	0	0	0	0	0	0	0	0	0	0	0	0
d__Bacteria	p__Acidobacteriota	c__Vicinamibacteria	o__Subgroup_17	f__norank_o__Subgroup_17	g__norank_f__norank_o__Subgroup_17	s__unclassified_g__norank_f__norank_o__Subgroup_17	OTU2948	0	0	0	0	0	0	0	0.387392	0	0	0	0	0	0	0	0	0	0
d__Bacteria	p__Acidobacteriota	c__Subgroup_22	o__norank_c__Subgroup_22	f__norank_o__norank_c__Subgroup_22	g__norank_f__norank_o__norank_c__Subgroup_22	s__uncultured_bacterium_g__norank_f__norank_o__norank_c__Subgroup_22	OTU734	0	0	0	0	0	0	0	0	0	0	0	0	0	0	0	0	0	0
d__Bacteria	p__Acidobacteriota	c__Acidobacteriae	o__PAUC26f	f__norank_o__PAUC26f	g__norank_f__norank_o__PAUC26f	s__uncultured_bacterium_g__norank_f__norank_o__PAUC26f	OTU1561	0	0	0	0	0	0	0	0	0	0	0	0	0	0	0	0	0	0
d__Bacteria	p__Acidobacteriota	c__Blastocatellia	o__Blastocatellales	f__Blastocatellaceae	g__Stenotrophobacter	s__uncultured_bacterium_g__Stenotrophobacter	OTU4900	0	0	0	0	0	0	0	0	0	0	0	0	0	0	0.0385802	0	0	0
d__Bacteria	p__Acidobacteriota	c__Subgroup_22	o__norank_c__Subgroup_22	f__norank_o__norank_c__Subgroup_22	g__norank_f__norank_o__norank_c__Subgroup_22	s__uncultured_bacterium_g__norank_f__norank_o__norank_c__Subgroup_22	OTU1593	0	0	0	0	0	0	0	0	0	0	0	0	0	0	0	0	0	0
d__Bacteria	p__Acidobacteriota	c__Subgroup_21	o__norank_c__Subgroup_21	f__norank_o__norank_c__Subgroup_21	g__norank_f__norank_o__norank_c__Subgroup_21	s__uncultured_deep-sea_bacterium_g__norank_f__norank_o__norank_c__Subgroup_21	OTU671	0	0	0	0	0.00181248	0	0.0393005	0	0	0	0	0.00550767	0	0	0	0	0	0
d__Bacteria	p__Acidobacteriota	c__Vicinamibacteria	o__Subgroup_17	f__norank_o__Subgroup_17	g__norank_f__norank_o__Subgroup_17	s__uncultured_bacterium_g__norank_f__norank_o__Subgroup_17	OTU582	0	0	0	0	0	0	0	0	0	0	0	0	0	0	0	0	0	0
d__Bacteria	p__Acidobacteriota	c__AT-s3-28	o__norank_c__AT-s3-28	f__norank_o__norank_c__AT-s3-28	g__norank_f__norank_o__norank_c__AT-s3-28	s__uncultured_bacterium_g__norank_f__norank_o__norank_c__AT-s3-28	OTU513	0	0	0	0	0	0	0	0	0	0	0	0	0	0	0	0	0	0
d__Bacteria	p__Acidobacteriota	c__Vicinamibacteria	o__Vicinamibacterales	f__norank_o__Vicinamibacterales	g__norank_f__norank_o__Vicinamibacterales	s__unclassified_g__norank_f__norank_o__Vicinamibacterales	OTU4499	0	0	0	0	0	0	0	0	0	0	0	0	0	0	0.0567357	0	0	0
d__Bacteria	p__Acidobacteriota	c__Subgroup_22	o__norank_c__Subgroup_22	f__norank_o__norank_c__Subgroup_22	g__norank_f__norank_o__norank_c__Subgroup_22	s__unclassified_g__norank_f__norank_o__norank_c__Subgroup_22	OTU174	0	0	0	0	0	0	0	0	0	0	0	0	0	0	0	0	0	0
d__Bacteria	p__Acidobacteriota	c__Subgroup_22	o__norank_c__Subgroup_22	f__norank_o__norank_c__Subgroup_22	g__norank_f__norank_o__norank_c__Subgroup_22	s__uncultured_Acidobacteriaceae_bacterium_g__norank_f__norank_o__norank	OTU1215	0	0	0	0	0	0	0	0	0	0	0	0	0	0	0	0	0	0
d__Bacteria	p__Acidobacteriota	c__Thermoanaerobaculia	o__Thermoanaerobaculales	f__Thermoanaerobaculaceae	g__Subgroup_10	s__unclassified_g__Subgroup_10	OTU668	0	0	0	0	0	0	0	0	0	0	0	0	0	0	0	0	0	0
d__Bacteria	p__Acidobacteriota	c__Vicinamibacteria	o__Vicinamibacterales	f__Vicinamibacteraceae	g__norank_f__Vicinamibacteraceae	s__unclassified_g__norank_f__Vicinamibacteraceae	OTU4888	0	0	0	0	0	0	0	0	0	0	0	0	0	0	0.0363108	0	0	0
d__Bacteria	p__Acidobacteriota	c__Thermoanaerobaculia	o__Thermoanaerobaculales	f__Thermoanaerobaculaceae	g__Subgroup_10	s__uncultured_Acidobacteriaceae_bacterium_g__Subgroup_10	OTU2585	0	0	0	0	0.00724992	0.0342415	0	0	0	0	0	0	0	0	0	0	0	0
d__Bacteria	p__Acidobacteriota	c__Thermoanaerobaculia	o__Thermoanaerobaculales	f__Thermoanaerobaculaceae	g__Subgroup_10	s__uncultured_bacterium_g__Subgroup_10	OTU606	0	0	0	0	0	0	0	0	0	0	0	0.082615	0	0	0	0	0	0
d__Bacteria	p__Acidobacteriota	c__Thermoanaerobaculia	o__Thermoanaerobaculales	f__Thermoanaerobaculaceae	g__Subgroup_10	s__unclassified_g__Subgroup_10	OTU645	0	0	0	0	0	0	0	0	0	0	0	0	0	0	0	0	0	0
d__Bacteria	p__Acidobacteriota	c__Thermoanaerobaculia	o__Thermoanaerobaculales	f__Thermoanaerobaculaceae	g__Subgroup_10	s__bacterium_enrichment_culture_clone_Anammox_2	OTU2953	0	0	0	0	0	0	0	0.0880437	0	0	0	0	0	0	0	0	0	0
d__Bacteria	p__Acidobacteriota	c__Subgroup_22	o__norank_c__Subgroup_22	f__norank_o__norank_c__Subgroup_22	g__norank_f__norank_o__norank_c__Subgroup_22	s__uncultured_sediment_bacterium_g__norank_f__norank_o__norank_c__Subgroup_22	OTU192	0	0	0	0	0	0	0	0	0	0	0	0	0	0	0	0	0	0
d__Bacteria	p__Acidobacteriota	c__Vicinamibacteria	o__Vicinamibacterales	f__Vicinamibacteraceae	g__norank_f__Vicinamibacteraceae	s__unclassified_g__norank_f__Vicinamibacteraceae	OTU1654	0	0	0	0	0	0	0	0	0	0	0	0	0	0	0	0	0	0
d__Bacteria	p__Acidobacteriota	c__Acidobacteriae	o__Subgroup_13	f__norank_o__Subgroup_13	g__norank_f__norank_o__Subgroup_13	s__uncultured_Acidobacteria_bacterium_g__norank_f__norank_o__Subgroup_13	OTU505	0	0	0	0	0	0	0	0	0	0	0	0	0	0	0	0	0	0
d__Bacteria	p__Acidobacteriota	c__Blastocatellia	o__Blastocatellales	f__Blastocatellaceae	g__unclassified_f__Blastocatellaceae	s__unclassified_f__Blastocatellaceae	OTU4525	0	0	0	0	0	0	0	0	0	0	0	0	0	0	0.11801	0	0	0
d__Bacteria	p__Acidobacteriota	c__Subgroup_21	o__norank_c__Subgroup_21	f__norank_o__norank_c__Subgroup_21	g__norank_f__norank_o__norank_c__Subgroup_21	s__unclassified_g__norank_f__norank_o__norank_c__Subgroup_21	OTU3037	0	0	0	0	0	0	0	0.193696	0	0	0	0	0	0	0	0	0	0
d__Bacteria	p__Acidobacteriota	c__Thermoanaerobaculia	o__Thermoanaerobaculales	f__Thermoanaerobaculaceae	g__Subgroup_10	s__unclassified_g__Subgroup_10	OTU1015	0	0	0	0	0	0	0	0	0	0	0	0	0	0	0	0	0	0
d__Bacteria	p__Acidobacteriota	c__Vicinamibacteria	o__Vicinamibacterales	f__Vicinamibacteraceae	g__norank_f__Vicinamibacteraceae	s__uncultured_deep-sea_bacterium_g__norank_f__Vicinamibacteraceae	OTU676	0	0	0	0	0	0	0	0	0	0	0	0	0	0	0	0	0	0
d__Bacteria	p__Acidobacteriota	c__AT-s3-28	o__norank_c__AT-s3-28	f__norank_o__norank_c__AT-s3-28	g__norank_f__norank_o__norank_c__AT-s3-28	s__unclassified_g__norank_f__norank_o__norank_c__AT-s3-28	OTU477	0	0	0	0	0	0	0	0	0	0	0	0	0	0	0	0	0	0
d__Bacteria	p__Acidobacteriota	c__Thermoanaerobaculia	o__Thermoanaerobaculales	f__Thermoanaerobaculaceae	g__Subgroup_10	s__unclassified_g__Subgroup_10	OTU627	0	0	0	0	0	0	0	0	0	0	0	0	0	0	0	0	0	0
d__Bacteria	p__Acidobacteriota	c__Thermoanaerobaculia	o__Thermoanaerobaculales	f__Thermoanaerobaculaceae	g__Subgroup_10	s__unclassified_g__Subgroup_10	OTU4833	0	0	0	0	0	0	0	0	0	0	0	0	0	0	0.00907771	0	0	0
d__Bacteria	p__Acidobacteriota	c__Blastocatellia	o__Blastocatellales	f__Blastocatellaceae	g__Blastocatella	s__unclassified_g__Blastocatella	OTU2292	0	0	0	0.0607091	0	0	0	0	0	0	0	0	0	0	0	0	0	0
d__Bacteria	p__Acidobacteriota	c__Subgroup_22	o__norank_c__Subgroup_22	f__norank_o__norank_c__Subgroup_22	g__norank_f__norank_o__norank_c__Subgroup_22	s__uncultured_Acidobacterium_sp._g__norank_f__norank_o__norank_c__Subgroup_22	OTU548	0	0	0	0	0	0	0	0	0	0	0	0	0	0	0	0	0	0
d__Bacteria	p__Acidobacteriota	c__Subgroup_21	o__norank_c__Subgroup_21	f__norank_o__norank_c__Subgroup_21	g__norank_f__norank_o__norank_c__Subgroup_21	s__uncultured_deep-sea_bacterium_g__norank_f__norank_o__norank_c__Subgroup_21	OTU710	0	0	0	0	0	0	0.0196502	0	0	0	0	0	0	0	0	0	0	0
d__Bacteria	p__Acidobacteriota	c__Thermoanaerobaculia	o__Thermoanaerobaculales	f__Thermoanaerobaculaceae	g__Subgroup_10	s__unclassified_g__Subgroup_10	OTU976	0	0	0	0	0	0	0	0	0	0	0	0	0	0	0	0	0	0
d__Bacteria	p__Acidobacteriota	c__Thermoanaerobaculia	o__Thermoanaerobaculales	f__Thermoanaerobaculaceae	g__Subgroup_10	s__unclassified_g__Subgroup_10	OTU601	0	0	0	0	0	0	0	0	0	0	0	0	0	0	0	0	0	0
d__Bacteria	p__Acidobacteriota	c__Subgroup_22	o__norank_c__Subgroup_22	f__norank_o__norank_c__Subgroup_22	g__norank_f__norank_o__norank_c__Subgroup_22	s__unclassified_g__norank_f__norank_o__norank_c__Subgroup_22	OTU317	0	0	0	0	0	0	0	0	0	0	0	0	0	0	0	0	0	0
d__Bacteria	p__Acidobacteriota	c__Subgroup_21	o__norank_c__Subgroup_21	f__norank_o__norank_c__Subgroup_21	g__norank_f__norank_o__norank_c__Subgroup_21	s__uncultured_deep-sea_bacterium_g__norank_f__norank_o__norank_c__Subgroup_21	OTU773	0	0	0	0	0.0090624	0	0	0	0.00952048	0	0.0042115	0	0	0	0	0	0	0
d__Bacteria	p__Acidobacteriota	c__Vicinamibacteria	o__Vicinamibacterales	f__norank_o__Vicinamibacterales	g__norank_f__norank_o__Vicinamibacterales	s__Acidobacteria_bacterium_WX27	OTU2787	0	0	0	0	0	0.107616	0	0	0	0	0	0	0	0	0	0	0	0
d__Bacteria	p__Acidobacteriota	c__Vicinamibacteria	o__Vicinamibacterales	f__norank_o__Vicinamibacterales	g__norank_f__norank_o__Vicinamibacterales	s__unclassified_g__norank_f__norank_o__Vicinamibacterales	OTU1979	0	0.534229	0	0	0	0	0	0	0	0	0	0	0	0	0	0	0	0
d__Bacteria	p__Acidobacteriota	c__Subgroup_26	o__norank_c__Subgroup_26	f__norank_o__norank_c__Subgroup_26	g__norank_f__norank_o__norank_c__Subgroup_26	s__uncultured_bacterium_g__norank_f__norank_o__norank_c__Subgroup_26	OTU1471	0	0	0	0	0	0	0	0	0	0	0	0	0	0	0	0	0	0
d__Bacteria	p__Acidobacteriota	c__unclassified_p__Acidobacteriota	o__unclassified_p__Acidobacteriota	f__unclassified_p__Acidobacteriota	g__unclassified_p__Acidobacteriota	s__unclassified_p__Acidobacteriota	OTU2861	0	0	0	0	0.00181248	0	0.088426	0	0	0	0	0	0	0	0	0	0	0
d__Bacteria	p__Acidobacteriota	c__Acidobacteriae	o__Subgroup_2	f__norank_o__Subgroup_2	g__norank_f__norank_o__Subgroup_2	s__uncultured_bacterium_g__norank_f__norank_o__Subgroup_2	OTU792	0	0	0	0	0	0	0	0	0	0	0	0	0	0	0	0	0	0
d__Bacteria	p__Acidobacteriota	c__Blastocatellia	o__Pyrinomonadales	f__Pyrinomonadaceae	g__RB41	s__unclassified_g__RB41	OTU4288	0	0	0	0	0	0	0	0	0	0	0	0	0	0	0.0136166	0	0	0
d__Bacteria	p__Acidobacteriota	c__Vicinamibacteria	o__Subgroup_17	f__norank_o__Subgroup_17	g__norank_f__norank_o__Subgroup_17	s__uncultured_bacterium_g__norank_f__norank_o__Subgroup_17	OTU1469	0	0	0	0	0	0	0	0	0	0	0	0	0	0	0	0	0	0
d__Bacteria	p__Acidobacteriota	c__Subgroup_18	o__norank_c__Subgroup_18	f__norank_o__norank_c__Subgroup_18	g__norank_f__norank_o__norank_c__Subgroup_18	s__unclassified_g__norank_f__norank_o__norank_c__Subgroup_18	OTU2958	0	0	0	0	0	0	0	0.651523	0	0	0	0	0	0	0	0	0	0
d__Bacteria	p__Acidobacteriota	c__Subgroup_22	o__norank_c__Subgroup_22	f__norank_o__norank_c__Subgroup_22	g__norank_f__norank_o__norank_c__Subgroup_22	s__uncultured_bacterium_g__norank_f__norank_o__norank_c__Subgroup_22	OTU1220	0	0	0	0	0	0	0	0	0	0	0	0	0	0	0	0	0	0
d__Bacteria	p__Acidobacteriota	c__Vicinamibacteria	o__Subgroup_9	f__norank_o__Subgroup_9	g__norank_f__norank_o__Subgroup_9	s__uncultured_bacterium_g__norank_f__norank_o__Subgroup_9	OTU938	0	0	0	0	0	0	0	0	0	0	0	0	0	0	0	0	0	0
d__Bacteria	p__Acidobacteriota	c__Thermoanaerobaculia	o__Thermoanaerobaculales	f__Thermoanaerobaculaceae	g__Subgroup_10	s__uncultured_bacterium_g__Subgroup_10	OTU563	0	0	0	0	0	0	0	0	0	0	0	0.0743535	0	0	0	0	0	0
d__Bacteria	p__Acidobacteriota	c__Vicinamibacteria	o__Vicinamibacterales	f__norank_o__Vicinamibacterales	g__norank_f__norank_o__Vicinamibacterales	s__unclassified_g__norank_f__norank_o__Vicinamibacterales	OTU4604	0	0	0	0	0	0	0	0	0	0	0	0	0	0	0.0567357	0	0	0
d__Bacteria	p__Acidobacteriota	c__Acidobacteriae	o__Bryobacterales	f__Bryobacteraceae	g__Bryobacter	s__unclassified_g__Bryobacter	OTU2971	0	0	0	0	0	0	0	0.264131	0	0	0	0	0	0	0	0	0	0
d__Bacteria	p__Acidobacteriota	c__Blastocatellia	o__Pyrinomonadales	f__Pyrinomonadaceae	g__RB41	s__metagenome_g__RB41	OTU4297	0	0	0	0	0	0	0	0	0	0	0	0	0	0	0.0204248	0	0	0
d__Bacteria	p__Acidobacteriota	c__Subgroup_26	o__norank_c__Subgroup_26	f__norank_o__norank_c__Subgroup_26	g__norank_f__norank_o__norank_c__Subgroup_26	s__uncultured_Acidobacterium_sp._g__norank_f__norank_o__norank_c__Subgroup_26	OTU1494	0	0	0	0	0	0	0	0	0	0	0	0	0	0	0	0.0470097	0	0
d__Bacteria	p__Acidobacteriota	c__Aminicenantia	o__Aminicenantales	f__norank_o__Aminicenantales	g__norank_f__norank_o__Aminicenantales	s__uncultured_bacterium_g__norank_f__norank_o__Aminicenantales	OTU4348	0	0	0	0	0	0	0	0	0	0	0	0	0	0	0.0862382	0	0	0
d__Bacteria	p__Acidobacteriota	c__Vicinamibacteria	o__Subgroup_9	f__norank_o__Subgroup_9	g__norank_f__norank_o__Subgroup_9	s__uncultured_bacterium_g__norank_f__norank_o__Subgroup_9	OTU400	0	0	0	0	0	0	0	0	0	0	0	0	0	0	0	0	0	0
d__Bacteria	p__Acidobacteriota	c__Vicinamibacteria	o__Vicinamibacterales	f__unclassified_o__Vicinamibacterales	g__unclassified_o__Vicinamibacterales	s__unclassified_o__Vicinamibacterales	OTU4722	0	0	0	0	0	0	0	0	0	0	0	0	0	0	0.0499274	0	0	0
d__Bacteria	p__Acidobacteriota	c__Subgroup_18	o__norank_c__Subgroup_18	f__norank_o__norank_c__Subgroup_18	g__norank_f__norank_o__norank_c__Subgroup_18	s__unclassified_g__norank_f__norank_o__norank_c__Subgroup_18	OTU3021	0	0	0	0	0	0	0	0.264131	0	0	0	0	0	0	0	0	0	0
d__Bacteria	p__Acidobacteriota	c__Aminicenantia	o__Aminicenantales	f__norank_o__Aminicenantales	g__norank_f__norank_o__Aminicenantales	s__uncultured_prokaryote_g__norank_f__norank_o__Aminicenantales	OTU2980	0	0	0	0	0	0	0	0.493045	0	0	0	0	0	0	0	0	0	0
d__Bacteria	p__Acidobacteriota	c__Subgroup_22	o__norank_c__Subgroup_22	f__norank_o__norank_c__Subgroup_22	g__norank_f__norank_o__norank_c__Subgroup_22	s__unclassified_g__norank_f__norank_o__norank_c__Subgroup_22	OTU908	0	0	0	0	0	0	0	0	0	0	0	0	0	0	0	0	0	0
d__Bacteria	p__Acidobacteriota	c__Thermoanaerobaculia	o__Thermoanaerobaculales	f__Thermoanaerobaculaceae	g__Subgroup_10	s__uncultured_Acidobacteriaceae_bacterium_g__Subgroup_10	OTU1522	0	0	0	0	0	0.0097833	0	0	0	0	0	0	0	0	0	0	0	0
d__Bacteria	p__Acidobacteriota	c__Blastocatellia	o__Blastocatellales	f__Blastocatellaceae	g__OLB17	s__uncultured_Acidobacteriaceae_bacterium_g__OLB17	OTU4402	0	0	0	0	0	0	0	0	0	0	0	0	0	0	0.0726216	0	0	0
d__Bacteria	p__Acidobacteriota	c__Holophagae	o__Subgroup_7	f__norank_o__Subgroup_7	g__norank_f__norank_o__Subgroup_7	s__unclassified_g__norank_f__norank_o__Subgroup_7	OTU4759	0	0	0	0	0	0	0	0	0	0	0	0	0	0	0.0453885	0	0	0
d__Bacteria	p__Acidobacteriota	c__Subgroup_21	o__norank_c__Subgroup_21	f__norank_o__norank_c__Subgroup_21	g__norank_f__norank_o__norank_c__Subgroup_21	s__uncultured_deep-sea_bacterium_g__norank_f__norank_o__norank_c__Subgroup_21	OTU1042	0	0	0	0	0	0	0	0	0	0	0	0.016523	0.0339382	0	0	0	0	0
d__Bacteria	p__Acidobacteriota	c__Subgroup_18	o__norank_c__Subgroup_18	f__norank_o__norank_c__Subgroup_18	g__norank_f__norank_o__norank_c__Subgroup_18	s__uncultured_prokaryote_g__norank_f__norank_o__norank_c__Subgroup_18	OTU2951	0	0	0	0	0	0	0	0.405001	0	0	0	0	0	0	0	0	0	0
d__Bacteria	p__Acidobacteriota	c__Acidobacteriae	o__PAUC26f	f__norank_o__PAUC26f	g__norank_f__norank_o__PAUC26f	s__unclassified_g__norank_f__norank_o__PAUC26f	OTU1128	0	0	0	0	0	0	0	0	0	0	0	0	0	0	0	0	0	0
d__Bacteria	p__Acidobacteriota	c__Subgroup_26	o__norank_c__Subgroup_26	f__norank_o__norank_c__Subgroup_26	g__norank_f__norank_o__norank_c__Subgroup_26	s__uncultured_Acidobacteria_bacterium_g__norank_f__norank_o__norank_c__Subgroup_26	OTU1502	0	0	0	0	0	0	0	0	0	0	0	0	0	0	0	0	0	0
[truncated: 3,686 more rows]
